# Supplementary material for: A new species of supergiant Bathynomus A. Milne-Edwards, 1879 (Isopoda: Cirolanidae) from the Paracel Islands, South China Sea
Source: Biodivers Data J. 2025 Mar 31;13:e144238. doi: 10.3897/BDJ.13.e144238 (PMC11976304; doi:10.3897/BDJ.13.e144238)
Supplement: XML Treatment for Bathynomus paracelensis [file BDJ.13.e144238-treatment1.xml]

<!DOCTYPE tp:taxon-treatment
  PUBLIC "-//TaxonX//DTD Taxonomic Treatment Publishing DTD v0 20100105//EN" "tax-treatment-NSO.dtd">
<tp:taxon-treatment xmlns:tp="http://www.plazi.org/taxpub"><tp:treatment-meta><mixed-citation publication-type="journal"><person-group><name><surname>Huang</surname><given-names>Ming-Chih</given-names></name><name><surname>Kawai</surname><given-names>Tadashi</given-names></name></person-group><article-title>A new species of supergiant <italic><tp:taxon-name><tp:taxon-name-part taxon-name-part-type="genus" reg="Bathynomus">Bathynomus</tp:taxon-name-part></tp:taxon-name></italic> A. Milne-Edwards, 1879 (<tp:taxon-name><tp:taxon-name-part taxon-name-part-type="order">Isopoda</tp:taxon-name-part></tp:taxon-name>: <tp:taxon-name><tp:taxon-name-part taxon-name-part-type="family">Cirolanidae</tp:taxon-name-part></tp:taxon-name>) from the Paracel Islands, South China Sea</article-title><source>Biodivers Data J</source><day>31</day><month>03</month><year>2025</year><volume>13</volume><pub-id pub-id-type="doi">10.3897/BDJ.13.e144238</pub-id></mixed-citation></tp:treatment-meta><tp:nomenclature><tp:taxon-name>
            <object-id xmlns:xlink="http://www.w3.org/1999/xlink" content-type="arpha" xlink:type="simple">8CC82366-3695-508D-B3A1-9A6F9996DAA8</object-id>
            <tp:taxon-name-part taxon-name-part-type="genus">Bathynomus</tp:taxon-name-part>
            <tp:taxon-name-part taxon-name-part-type="species">paracelensis</tp:taxon-name-part>
            <object-id xmlns:xlink="http://www.w3.org/1999/xlink" content-type="zoobank" xlink:type="simple" object-id-type="ZooBank">9A179F2D-AF03-4542-A969-467535639D5F</object-id>
            <object-id xmlns:xlink="http://www.w3.org/1999/xlink" xlink:type="simple" object-id-type="GenBank">PP715921</object-id>
            <object-id xmlns:xlink="http://www.w3.org/1999/xlink" xlink:type="simple" object-id-type="GenBank">PP715922</object-id>
            <object-id xmlns:xlink="http://www.w3.org/1999/xlink" xlink:type="simple" object-id-type="GenBank">PP715923</object-id>
            <object-id xmlns:xlink="http://www.w3.org/1999/xlink" xlink:type="simple" object-id-type="GenBank">PP715924</object-id>
            <object-id xmlns:xlink="http://www.w3.org/1999/xlink" xlink:type="simple" object-id-type="GenBank">PP719187</object-id>
            <object-id xmlns:xlink="http://www.w3.org/1999/xlink" xlink:type="simple" object-id-type="GenBank">PP719188</object-id>
            <object-id xmlns:xlink="http://www.w3.org/1999/xlink" xlink:type="simple" object-id-type="GenBank">PP719189</object-id>
            <object-id xmlns:xlink="http://www.w3.org/1999/xlink" xlink:type="simple" object-id-type="GenBank">PP719190</object-id>
          </tp:taxon-name><tp:taxon-status xmlns:xlink="http://www.w3.org/1999/xlink" xlink:type="simple">sp. nov.</tp:taxon-status><tp:nomenclature-citation-list><tp:nomenclature-citation><tp:taxon-name>
                <tp:taxon-name-part taxon-name-part-type="genus" reg="Bathynomus"/>
                <tp:taxon-name-part taxon-name-part-type="species" reg="paracelensis"/>
              </tp:taxon-name><comment><bold>Restricted synonymy</bold>: A. Milne-Edwards, 1879: 21; Bruce, 1986 126: Kensley and Schotte 1989: 129; Soong, 1992:293, figs. 1, 2, Lowry and Dempsey, 2006: 184, figs. 18, 19; Kou, Chen and Li 2017:285, figs. 2-7; Huang, Kawai and Bruce, 2022: 890, figs. 3-7.</comment></tp:nomenclature-citation><tp:nomenclature-citation><tp:taxon-name>
                <tp:taxon-name-part taxon-name-part-type="genus" reg="Bathynomus"/>
                <tp:taxon-name-part taxon-name-part-type="species" reg="paracelensis"/>
              </tp:taxon-name><comment><bold>Type species</bold>: <italic><tp:taxon-name><tp:taxon-name-part taxon-name-part-type="genus" reg="Bathynomus">B.</tp:taxon-name-part><tp:taxon-name-part taxon-name-part-type="species" reg="giganteus">giganteus</tp:taxon-name-part></tp:taxon-name></italic> A. Milne Edwards, 1879; by monotype (Bruce 1986).</comment></tp:nomenclature-citation></tp:nomenclature-citation-list></tp:nomenclature><tp:treatment-sec sec-type="materials"><title>Materials</title><list list-type="alpha-lower" list-content="occurrences"><list-item><p><bold>Type status:</bold> <named-content xmlns:xlink="http://www.w3.org/1999/xlink" content-type="dwc:typeStatus" xlink:type="simple">Holotype</named-content>. <bold>Occurrence:</bold> occurrenceRemarks: <named-content xmlns:xlink="http://www.w3.org/1999/xlink" content-type="dwc:occurrenceRemarks" xlink:type="simple">bottom trawl by the crew of Keelung-based fishing vessel Jing yang</named-content>; recordedBy: <named-content xmlns:xlink="http://www.w3.org/1999/xlink" content-type="dwc:recordedBy" xlink:type="simple">Ming-Chih Huang</named-content>; sex: <named-content xmlns:xlink="http://www.w3.org/1999/xlink" content-type="dwc:sex" xlink:type="simple">female</named-content>; lifeStage: <named-content xmlns:xlink="http://www.w3.org/1999/xlink" content-type="dwc:lifeStage" xlink:type="simple">adult</named-content>; preparations: <named-content xmlns:xlink="http://www.w3.org/1999/xlink" content-type="dwc:preparations" xlink:type="simple">whole animal</named-content>; associatedSequences: <named-content xmlns:xlink="http://www.w3.org/1999/xlink" content-type="dwc:associatedSequences" xlink:type="simple">Gene Bank: <ext-link ext-link-type="uri" xlink:href="https://www.ncbi.nlm.nih.gov/nuccore/PP715922" xlink:type="simple">PP715922</ext-link>, <ext-link ext-link-type="uri" xlink:href="https://www.ncbi.nlm.nih.gov/nuccore/PP719190" xlink:type="simple">PP719190</ext-link></named-content>; occurrenceID: <named-content xmlns:xlink="http://www.w3.org/1999/xlink" content-type="dwc:occurrenceID" xlink:type="simple">A48C2F53-9A55-5317-81A0-A67C34838E86</named-content>; <bold>Taxon:</bold> scientificNameID: <named-content xmlns:xlink="http://www.w3.org/1999/xlink" content-type="dwc:scientificNameID" xlink:type="simple">urn:lsid:zoobank.org:pub:6D47380F-55E5-47CA-B692-8F6176477FB0</named-content>; scientificName: <named-content xmlns:xlink="http://www.w3.org/1999/xlink" content-type="dwc:scientificName" xlink:type="simple"><italic><tp:taxon-name><tp:taxon-name-part taxon-name-part-type="genus" reg="Bathynomus">Bathynomus</tp:taxon-name-part><tp:taxon-name-part taxon-name-part-type="species" reg="paracelensis">paracelensis</tp:taxon-name-part></tp:taxon-name></italic></named-content>; kingdom: <named-content xmlns:xlink="http://www.w3.org/1999/xlink" content-type="dwc:kingdom" xlink:type="simple"><tp:taxon-name><tp:taxon-name-part taxon-name-part-type="kingdom">Animalia</tp:taxon-name-part></tp:taxon-name></named-content>; phylum: <named-content xmlns:xlink="http://www.w3.org/1999/xlink" content-type="dwc:phylum" xlink:type="simple"><tp:taxon-name><tp:taxon-name-part taxon-name-part-type="phylum">Arthropoda</tp:taxon-name-part></tp:taxon-name></named-content>; class: <named-content xmlns:xlink="http://www.w3.org/1999/xlink" content-type="dwc:class" xlink:type="simple"><tp:taxon-name><tp:taxon-name-part taxon-name-part-type="class">Malacostraca</tp:taxon-name-part></tp:taxon-name></named-content>; order: <named-content xmlns:xlink="http://www.w3.org/1999/xlink" content-type="dwc:order" xlink:type="simple"><tp:taxon-name><tp:taxon-name-part taxon-name-part-type="order">Isopoda</tp:taxon-name-part></tp:taxon-name></named-content>; family: <named-content xmlns:xlink="http://www.w3.org/1999/xlink" content-type="dwc:family" xlink:type="simple"><tp:taxon-name><tp:taxon-name-part taxon-name-part-type="family">Cirolanidae</tp:taxon-name-part></tp:taxon-name></named-content>; genus: <named-content xmlns:xlink="http://www.w3.org/1999/xlink" content-type="dwc:genus" xlink:type="simple"><tp:taxon-name><tp:taxon-name-part taxon-name-part-type="genus">Bathynomus</tp:taxon-name-part></tp:taxon-name></named-content>; <bold>Location:</bold> higherGeography: <named-content xmlns:xlink="http://www.w3.org/1999/xlink" content-type="dwc:higherGeography" xlink:type="simple">South China Sea</named-content>; waterBody: <named-content xmlns:xlink="http://www.w3.org/1999/xlink" content-type="dwc:waterBody" xlink:type="simple">South China Sea</named-content>; islandGroup: <named-content xmlns:xlink="http://www.w3.org/1999/xlink" content-type="dwc:islandGroup" xlink:type="simple">Paracel Islands</named-content>; island: <named-content xmlns:xlink="http://www.w3.org/1999/xlink" content-type="dwc:island" xlink:type="simple">Paracel Island</named-content>; country: <named-content xmlns:xlink="http://www.w3.org/1999/xlink" content-type="dwc:country" xlink:type="simple">Taiwan</named-content>; countryCode: <named-content xmlns:xlink="http://www.w3.org/1999/xlink" content-type="dwc:countryCode" xlink:type="simple">Taiwan/TW</named-content>; county: <named-content xmlns:xlink="http://www.w3.org/1999/xlink" content-type="dwc:county" xlink:type="simple">Taiwan</named-content>; verbatimDepth: <named-content xmlns:xlink="http://www.w3.org/1999/xlink" content-type="dwc:verbatimDepth" xlink:type="simple">300-550 m</named-content>; minimumDepthInMeters: <named-content xmlns:xlink="http://www.w3.org/1999/xlink" content-type="dwc:minimumDepthInMeters" xlink:type="simple">300</named-content>; maximumDepthInMeters: <named-content xmlns:xlink="http://www.w3.org/1999/xlink" content-type="dwc:maximumDepthInMeters" xlink:type="simple">550</named-content>; verbatimCoordinates: <named-content xmlns:xlink="http://www.w3.org/1999/xlink" content-type="dwc:verbatimCoordinates" xlink:type="simple">19.08333N, 115.25E</named-content>; <bold>Identification:</bold> identifiedBy: <named-content xmlns:xlink="http://www.w3.org/1999/xlink" content-type="dwc:identifiedBy" xlink:type="simple">Ming-Chih Huang</named-content>; dateIdentified: <named-content xmlns:xlink="http://www.w3.org/1999/xlink" content-type="dwc:dateIdentified" xlink:type="simple">2024-04-28</named-content>; <bold>Geological context:</bold> earliestEonOrLowestEonothem: <named-content xmlns:xlink="http://www.w3.org/1999/xlink" content-type="dwc:earliestEonOrLowestEonothem" xlink:type="simple">Miocene</named-content>; latestEonOrHighestEonothem: <named-content xmlns:xlink="http://www.w3.org/1999/xlink" content-type="dwc:latestEonOrHighestEonothem" xlink:type="simple">Miocene</named-content>; <bold>Event:</bold> samplingProtocol: <named-content xmlns:xlink="http://www.w3.org/1999/xlink" content-type="dwc:samplingProtocol" xlink:type="simple">bottom trawl</named-content>; year: <named-content xmlns:xlink="http://www.w3.org/1999/xlink" content-type="dwc:year" xlink:type="simple">2023</named-content>; month: <named-content xmlns:xlink="http://www.w3.org/1999/xlink" content-type="dwc:month" xlink:type="simple">1</named-content>; day: <named-content xmlns:xlink="http://www.w3.org/1999/xlink" content-type="dwc:day" xlink:type="simple">28</named-content>; verbatimEventDate: <named-content xmlns:xlink="http://www.w3.org/1999/xlink" content-type="dwc:verbatimEventDate" xlink:type="simple">2023-01-28</named-content>; habitat: <named-content xmlns:xlink="http://www.w3.org/1999/xlink" content-type="dwc:habitat" xlink:type="simple">Continental slope</named-content>; <bold>Record Level:</bold> type: <named-content xmlns:xlink="http://www.w3.org/1999/xlink" content-type="dwc:type" xlink:type="simple">PhysicalObject</named-content>; modified: <named-content xmlns:xlink="http://www.w3.org/1999/xlink" content-type="dwc:modified" xlink:type="simple">2023-01-28</named-content>; language: <named-content xmlns:xlink="http://www.w3.org/1999/xlink" content-type="dwc:language" xlink:type="simple">en</named-content>; rightsHolder: <named-content xmlns:xlink="http://www.w3.org/1999/xlink" content-type="dwc:rightsHolder" xlink:type="simple">National Museum of Marine Biology, Checheng, Taiwan</named-content>; accessRights: <named-content xmlns:xlink="http://www.w3.org/1999/xlink" content-type="dwc:accessRights" xlink:type="simple">not-for-profit use only</named-content>; bibliographicCitation: <named-content xmlns:xlink="http://www.w3.org/1999/xlink" content-type="dwc:bibliographicCitation" xlink:type="simple"><italic><tp:taxon-name><tp:taxon-name-part taxon-name-part-type="genus" reg="Bathynomus">Bathynomus</tp:taxon-name-part><tp:taxon-name-part taxon-name-part-type="species" reg="paracelensis">paracelensis</tp:taxon-name-part></tp:taxon-name></italic> (NMMB-CD006300) for a specimen</named-content>; institutionCode: <named-content xmlns:xlink="http://www.w3.org/1999/xlink" content-type="dwc:institutionCode" xlink:type="simple">National Museum of Marine Biology (NMMB)</named-content>; ownerInstitutionCode: <named-content xmlns:xlink="http://www.w3.org/1999/xlink" content-type="dwc:ownerInstitutionCode" xlink:type="simple">NMMB</named-content>; basisOfRecord: <named-content xmlns:xlink="http://www.w3.org/1999/xlink" content-type="dwc:basisOfRecord" xlink:type="simple">PreservedSpecimen</named-content></p></list-item><list-item><p><bold>Type status:</bold> <named-content xmlns:xlink="http://www.w3.org/1999/xlink" content-type="dwc:typeStatus" xlink:type="simple">Paratype</named-content>. <bold>Occurrence:</bold> occurrenceRemarks: <named-content xmlns:xlink="http://www.w3.org/1999/xlink" content-type="dwc:occurrenceRemarks" xlink:type="simple">bottom trawl by the crew of Keelung-based fishing vessel Jing yang</named-content>; recordedBy: <named-content xmlns:xlink="http://www.w3.org/1999/xlink" content-type="dwc:recordedBy" xlink:type="simple">Ming-Chih Huang</named-content>; sex: <named-content xmlns:xlink="http://www.w3.org/1999/xlink" content-type="dwc:sex" xlink:type="simple">female</named-content>; lifeStage: <named-content xmlns:xlink="http://www.w3.org/1999/xlink" content-type="dwc:lifeStage" xlink:type="simple">adult</named-content>; reproductiveCondition: <named-content xmlns:xlink="http://www.w3.org/1999/xlink" content-type="dwc:reproductiveCondition" xlink:type="simple">embryos</named-content>; associatedSequences: <named-content xmlns:xlink="http://www.w3.org/1999/xlink" content-type="dwc:associatedSequences" xlink:type="simple">Gene Bank: <ext-link ext-link-type="uri" xlink:href="https://www.ncbi.nlm.nih.gov/nuccore/PP715921" xlink:type="simple">PP715921</ext-link>, <ext-link ext-link-type="uri" xlink:href="https://www.ncbi.nlm.nih.gov/nuccore/PP719187" xlink:type="simple">PP719187</ext-link></named-content>; occurrenceID: <named-content xmlns:xlink="http://www.w3.org/1999/xlink" content-type="dwc:occurrenceID" xlink:type="simple">E42C574E-7C12-5F96-A847-BA305D429F0F</named-content>; <bold>Taxon:</bold> scientificName: <named-content xmlns:xlink="http://www.w3.org/1999/xlink" content-type="dwc:scientificName" xlink:type="simple"><italic><tp:taxon-name><tp:taxon-name-part taxon-name-part-type="genus" reg="Bathynomus">Bathynomus</tp:taxon-name-part><tp:taxon-name-part taxon-name-part-type="species" reg="paracelensis">paracelensis</tp:taxon-name-part></tp:taxon-name></italic></named-content>; kingdom: <named-content xmlns:xlink="http://www.w3.org/1999/xlink" content-type="dwc:kingdom" xlink:type="simple"><tp:taxon-name><tp:taxon-name-part taxon-name-part-type="kingdom">Animalia</tp:taxon-name-part></tp:taxon-name></named-content>; phylum: <named-content xmlns:xlink="http://www.w3.org/1999/xlink" content-type="dwc:phylum" xlink:type="simple"><tp:taxon-name><tp:taxon-name-part taxon-name-part-type="phylum">Arthropoda</tp:taxon-name-part></tp:taxon-name></named-content>; class: <named-content xmlns:xlink="http://www.w3.org/1999/xlink" content-type="dwc:class" xlink:type="simple"><tp:taxon-name><tp:taxon-name-part taxon-name-part-type="class">Malacostraca</tp:taxon-name-part></tp:taxon-name></named-content>; order: <named-content xmlns:xlink="http://www.w3.org/1999/xlink" content-type="dwc:order" xlink:type="simple"><tp:taxon-name><tp:taxon-name-part taxon-name-part-type="order">Isopoda</tp:taxon-name-part></tp:taxon-name></named-content>; family: <named-content xmlns:xlink="http://www.w3.org/1999/xlink" content-type="dwc:family" xlink:type="simple"><tp:taxon-name><tp:taxon-name-part taxon-name-part-type="family">Cirolanidae</tp:taxon-name-part></tp:taxon-name></named-content>; genus: <named-content xmlns:xlink="http://www.w3.org/1999/xlink" content-type="dwc:genus" xlink:type="simple"><tp:taxon-name><tp:taxon-name-part taxon-name-part-type="genus">Bathynomus</tp:taxon-name-part></tp:taxon-name></named-content>; <bold>Location:</bold> waterBody: <named-content xmlns:xlink="http://www.w3.org/1999/xlink" content-type="dwc:waterBody" xlink:type="simple">South China sea</named-content>; islandGroup: <named-content xmlns:xlink="http://www.w3.org/1999/xlink" content-type="dwc:islandGroup" xlink:type="simple">Paracel Islands</named-content>; island: <named-content xmlns:xlink="http://www.w3.org/1999/xlink" content-type="dwc:island" xlink:type="simple">Paracel Island</named-content>; country: <named-content xmlns:xlink="http://www.w3.org/1999/xlink" content-type="dwc:country" xlink:type="simple">Taiwan</named-content>; countryCode: <named-content xmlns:xlink="http://www.w3.org/1999/xlink" content-type="dwc:countryCode" xlink:type="simple">Taiwan/TW</named-content>; county: <named-content xmlns:xlink="http://www.w3.org/1999/xlink" content-type="dwc:county" xlink:type="simple">Taiwan</named-content>; verbatimDepth: <named-content xmlns:xlink="http://www.w3.org/1999/xlink" content-type="dwc:verbatimDepth" xlink:type="simple">300-550</named-content>; minimumDepthInMeters: <named-content xmlns:xlink="http://www.w3.org/1999/xlink" content-type="dwc:minimumDepthInMeters" xlink:type="simple">300</named-content>; maximumDepthInMeters: <named-content xmlns:xlink="http://www.w3.org/1999/xlink" content-type="dwc:maximumDepthInMeters" xlink:type="simple">550</named-content>; verbatimCoordinates: <named-content xmlns:xlink="http://www.w3.org/1999/xlink" content-type="dwc:verbatimCoordinates" xlink:type="simple">19.08333N, 115.25E</named-content>; verbatimLatitude: <named-content xmlns:xlink="http://www.w3.org/1999/xlink" content-type="dwc:verbatimLatitude" xlink:type="simple">19.08333N</named-content>; verbatimLongitude: <named-content xmlns:xlink="http://www.w3.org/1999/xlink" content-type="dwc:verbatimLongitude" xlink:type="simple">115.25E</named-content>; <bold>Identification:</bold> identifiedBy: <named-content xmlns:xlink="http://www.w3.org/1999/xlink" content-type="dwc:identifiedBy" xlink:type="simple">Ming-Chih Huang</named-content>; dateIdentified: <named-content xmlns:xlink="http://www.w3.org/1999/xlink" content-type="dwc:dateIdentified" xlink:type="simple">2024-4-28</named-content>; <bold>Geological context:</bold> earliestEraOrLowestErathem: <named-content xmlns:xlink="http://www.w3.org/1999/xlink" content-type="dwc:earliestEraOrLowestErathem" xlink:type="simple">miocene</named-content>; <bold>Event:</bold> samplingProtocol: <named-content xmlns:xlink="http://www.w3.org/1999/xlink" content-type="dwc:samplingProtocol" xlink:type="simple">bottom trawl</named-content>; eventDate: <named-content xmlns:xlink="http://www.w3.org/1999/xlink" content-type="dwc:eventDate" xlink:type="simple">2023-1-28</named-content>; startDayOfYear: <named-content xmlns:xlink="http://www.w3.org/1999/xlink" content-type="dwc:startDayOfYear" xlink:type="simple">2023</named-content>; year: <named-content xmlns:xlink="http://www.w3.org/1999/xlink" content-type="dwc:year" xlink:type="simple">2023</named-content>; month: <named-content xmlns:xlink="http://www.w3.org/1999/xlink" content-type="dwc:month" xlink:type="simple">1</named-content>; day: <named-content xmlns:xlink="http://www.w3.org/1999/xlink" content-type="dwc:day" xlink:type="simple">28</named-content>; habitat: <named-content xmlns:xlink="http://www.w3.org/1999/xlink" content-type="dwc:habitat" xlink:type="simple">continental slope</named-content>; <bold>Record Level:</bold> type: <named-content xmlns:xlink="http://www.w3.org/1999/xlink" content-type="dwc:type" xlink:type="simple">PhysicalObject, ovigerous</named-content>; modified: <named-content xmlns:xlink="http://www.w3.org/1999/xlink" content-type="dwc:modified" xlink:type="simple">2023-01-28</named-content>; language: <named-content xmlns:xlink="http://www.w3.org/1999/xlink" content-type="dwc:language" xlink:type="simple">en</named-content>; rightsHolder: <named-content xmlns:xlink="http://www.w3.org/1999/xlink" content-type="dwc:rightsHolder" xlink:type="simple">National Museum of Marine Biology, Checheng, Taiwan</named-content>; accessRights: <named-content xmlns:xlink="http://www.w3.org/1999/xlink" content-type="dwc:accessRights" xlink:type="simple">not-for-profit use only</named-content>; bibliographicCitation: <named-content xmlns:xlink="http://www.w3.org/1999/xlink" content-type="dwc:bibliographicCitation" xlink:type="simple"><italic><tp:taxon-name><tp:taxon-name-part taxon-name-part-type="genus" reg="Bathynomus">Bathynomus</tp:taxon-name-part><tp:taxon-name-part taxon-name-part-type="species" reg="paracelensis">paracelensis</tp:taxon-name-part></tp:taxon-name></italic> (NMMB-CD006299) for a specimen</named-content>; institutionCode: <named-content xmlns:xlink="http://www.w3.org/1999/xlink" content-type="dwc:institutionCode" xlink:type="simple">National Museum of Marine Biology (NMMB)</named-content>; basisOfRecord: <named-content xmlns:xlink="http://www.w3.org/1999/xlink" content-type="dwc:basisOfRecord" xlink:type="simple">PreservedSpecimen</named-content></p></list-item><list-item><p><bold>Type status:</bold> <named-content xmlns:xlink="http://www.w3.org/1999/xlink" content-type="dwc:typeStatus" xlink:type="simple">Paratype</named-content>. <bold>Occurrence:</bold> occurrenceRemarks: <named-content xmlns:xlink="http://www.w3.org/1999/xlink" content-type="dwc:occurrenceRemarks" xlink:type="simple">bottom trawl by the crew of Keelung-based fishing vessel Jing yang</named-content>; recordedBy: <named-content xmlns:xlink="http://www.w3.org/1999/xlink" content-type="dwc:recordedBy" xlink:type="simple">Ming-Chih Huang</named-content>; sex: <named-content xmlns:xlink="http://www.w3.org/1999/xlink" content-type="dwc:sex" xlink:type="simple">female</named-content>; lifeStage: <named-content xmlns:xlink="http://www.w3.org/1999/xlink" content-type="dwc:lifeStage" xlink:type="simple">adult</named-content>; preparations: <named-content xmlns:xlink="http://www.w3.org/1999/xlink" content-type="dwc:preparations" xlink:type="simple">whole animal</named-content>; associatedSequences: <named-content xmlns:xlink="http://www.w3.org/1999/xlink" content-type="dwc:associatedSequences" xlink:type="simple">Gene Bank: <ext-link ext-link-type="uri" xlink:href="https://www.ncbi.nlm.nih.gov/nuccore/PP715923" xlink:type="simple">PP715923</ext-link>, <ext-link ext-link-type="uri" xlink:href="https://www.ncbi.nlm.nih.gov/nuccore/PP719189" xlink:type="simple">PP719189</ext-link></named-content>; occurrenceID: <named-content xmlns:xlink="http://www.w3.org/1999/xlink" content-type="dwc:occurrenceID" xlink:type="simple">2EC78856-F8BA-5D36-89E4-0A8C300783D4</named-content>; <bold>Taxon:</bold> scientificName: <named-content xmlns:xlink="http://www.w3.org/1999/xlink" content-type="dwc:scientificName" xlink:type="simple"><italic><tp:taxon-name><tp:taxon-name-part taxon-name-part-type="genus" reg="Bathynomus">Bathynomus</tp:taxon-name-part><tp:taxon-name-part taxon-name-part-type="species" reg="paracelensis">paracelensis</tp:taxon-name-part></tp:taxon-name></italic></named-content>; kingdom: <named-content xmlns:xlink="http://www.w3.org/1999/xlink" content-type="dwc:kingdom" xlink:type="simple"><tp:taxon-name><tp:taxon-name-part taxon-name-part-type="kingdom">Animalia</tp:taxon-name-part></tp:taxon-name></named-content>; phylum: <named-content xmlns:xlink="http://www.w3.org/1999/xlink" content-type="dwc:phylum" xlink:type="simple"><tp:taxon-name><tp:taxon-name-part taxon-name-part-type="phylum">Arthropoda</tp:taxon-name-part></tp:taxon-name></named-content>; class: <named-content xmlns:xlink="http://www.w3.org/1999/xlink" content-type="dwc:class" xlink:type="simple"><tp:taxon-name><tp:taxon-name-part taxon-name-part-type="class">Malacostraca</tp:taxon-name-part></tp:taxon-name></named-content>; order: <named-content xmlns:xlink="http://www.w3.org/1999/xlink" content-type="dwc:order" xlink:type="simple"><tp:taxon-name><tp:taxon-name-part taxon-name-part-type="order">Isopoda</tp:taxon-name-part></tp:taxon-name></named-content>; family: <named-content xmlns:xlink="http://www.w3.org/1999/xlink" content-type="dwc:family" xlink:type="simple"><tp:taxon-name><tp:taxon-name-part taxon-name-part-type="family">Cirolanidae</tp:taxon-name-part></tp:taxon-name></named-content>; genus: <named-content xmlns:xlink="http://www.w3.org/1999/xlink" content-type="dwc:genus" xlink:type="simple"><tp:taxon-name><tp:taxon-name-part taxon-name-part-type="genus">Bathynomus</tp:taxon-name-part></tp:taxon-name></named-content>; <bold>Location:</bold> waterBody: <named-content xmlns:xlink="http://www.w3.org/1999/xlink" content-type="dwc:waterBody" xlink:type="simple">South China Sea</named-content>; islandGroup: <named-content xmlns:xlink="http://www.w3.org/1999/xlink" content-type="dwc:islandGroup" xlink:type="simple">Paracel Islands</named-content>; island: <named-content xmlns:xlink="http://www.w3.org/1999/xlink" content-type="dwc:island" xlink:type="simple">Paracel Island</named-content>; countryCode: <named-content xmlns:xlink="http://www.w3.org/1999/xlink" content-type="dwc:countryCode" xlink:type="simple">Taiwan/TW</named-content>; county: <named-content xmlns:xlink="http://www.w3.org/1999/xlink" content-type="dwc:county" xlink:type="simple">Taiwan</named-content>; verbatimDepth: <named-content xmlns:xlink="http://www.w3.org/1999/xlink" content-type="dwc:verbatimDepth" xlink:type="simple">300-550 m</named-content>; minimumDepthInMeters: <named-content xmlns:xlink="http://www.w3.org/1999/xlink" content-type="dwc:minimumDepthInMeters" xlink:type="simple">300</named-content>; maximumDepthInMeters: <named-content xmlns:xlink="http://www.w3.org/1999/xlink" content-type="dwc:maximumDepthInMeters" xlink:type="simple">550</named-content>; verbatimCoordinates: <named-content xmlns:xlink="http://www.w3.org/1999/xlink" content-type="dwc:verbatimCoordinates" xlink:type="simple">19.08333 N, 115.25 E</named-content>; verbatimLatitude: <named-content xmlns:xlink="http://www.w3.org/1999/xlink" content-type="dwc:verbatimLatitude" xlink:type="simple">19.08333 N</named-content>; verbatimLongitude: <named-content xmlns:xlink="http://www.w3.org/1999/xlink" content-type="dwc:verbatimLongitude" xlink:type="simple">115.25 E</named-content>; <bold>Identification:</bold> identifiedBy: <named-content xmlns:xlink="http://www.w3.org/1999/xlink" content-type="dwc:identifiedBy" xlink:type="simple">Ming-Chih Huang</named-content>; dateIdentified: <named-content xmlns:xlink="http://www.w3.org/1999/xlink" content-type="dwc:dateIdentified" xlink:type="simple">2024-4-28</named-content>; <bold>Geological context:</bold> earliestEraOrLowestErathem: <named-content xmlns:xlink="http://www.w3.org/1999/xlink" content-type="dwc:earliestEraOrLowestErathem" xlink:type="simple">miocene</named-content>; <bold>Event:</bold> eventDate: <named-content xmlns:xlink="http://www.w3.org/1999/xlink" content-type="dwc:eventDate" xlink:type="simple">2023-1-28</named-content>; year: <named-content xmlns:xlink="http://www.w3.org/1999/xlink" content-type="dwc:year" xlink:type="simple">2023</named-content>; month: <named-content xmlns:xlink="http://www.w3.org/1999/xlink" content-type="dwc:month" xlink:type="simple">1</named-content>; day: <named-content xmlns:xlink="http://www.w3.org/1999/xlink" content-type="dwc:day" xlink:type="simple">28</named-content>; habitat: <named-content xmlns:xlink="http://www.w3.org/1999/xlink" content-type="dwc:habitat" xlink:type="simple">continetal slope</named-content>; <bold>Record Level:</bold> type: <named-content xmlns:xlink="http://www.w3.org/1999/xlink" content-type="dwc:type" xlink:type="simple">PhysicalObject</named-content>; modified: <named-content xmlns:xlink="http://www.w3.org/1999/xlink" content-type="dwc:modified" xlink:type="simple">2023-01-28</named-content>; language: <named-content xmlns:xlink="http://www.w3.org/1999/xlink" content-type="dwc:language" xlink:type="simple">en</named-content>; rightsHolder: <named-content xmlns:xlink="http://www.w3.org/1999/xlink" content-type="dwc:rightsHolder" xlink:type="simple">National Museum of Marine Biology, Checheng, Taiwan</named-content>; accessRights: <named-content xmlns:xlink="http://www.w3.org/1999/xlink" content-type="dwc:accessRights" xlink:type="simple">not-for-profit use only</named-content>; bibliographicCitation: <named-content xmlns:xlink="http://www.w3.org/1999/xlink" content-type="dwc:bibliographicCitation" xlink:type="simple"><italic><tp:taxon-name><tp:taxon-name-part taxon-name-part-type="genus" reg="Bathynomus">Bathynomus</tp:taxon-name-part><tp:taxon-name-part taxon-name-part-type="species" reg="paracelensis">paracelensis</tp:taxon-name-part></tp:taxon-name></italic> (NMMB-CD006301) for a specimen</named-content>; institutionCode: <named-content xmlns:xlink="http://www.w3.org/1999/xlink" content-type="dwc:institutionCode" xlink:type="simple">National Museum of Marine Biology (NMMB)</named-content>; basisOfRecord: <named-content xmlns:xlink="http://www.w3.org/1999/xlink" content-type="dwc:basisOfRecord" xlink:type="simple">PreservedSpecimen</named-content></p></list-item><list-item><p><bold>Type status:</bold> <named-content xmlns:xlink="http://www.w3.org/1999/xlink" content-type="dwc:typeStatus" xlink:type="simple">Paratype</named-content>. <bold>Occurrence:</bold> occurrenceRemarks: <named-content xmlns:xlink="http://www.w3.org/1999/xlink" content-type="dwc:occurrenceRemarks" xlink:type="simple">bottom trawl by the crew of Keelung-based fishing vessel Jing yang</named-content>; recordedBy: <named-content xmlns:xlink="http://www.w3.org/1999/xlink" content-type="dwc:recordedBy" xlink:type="simple">Ming-Chih Huang</named-content>; sex: <named-content xmlns:xlink="http://www.w3.org/1999/xlink" content-type="dwc:sex" xlink:type="simple">female</named-content>; lifeStage: <named-content xmlns:xlink="http://www.w3.org/1999/xlink" content-type="dwc:lifeStage" xlink:type="simple">adult</named-content>; reproductiveCondition: <named-content xmlns:xlink="http://www.w3.org/1999/xlink" content-type="dwc:reproductiveCondition" xlink:type="simple">embryos</named-content>; preparations: <named-content xmlns:xlink="http://www.w3.org/1999/xlink" content-type="dwc:preparations" xlink:type="simple">whole animal</named-content>; associatedSequences: <named-content xmlns:xlink="http://www.w3.org/1999/xlink" content-type="dwc:associatedSequences" xlink:type="simple">Gene Bank: <ext-link ext-link-type="uri" xlink:href="https://www.ncbi.nlm.nih.gov/nuccore/PP715924" xlink:type="simple">PP715924</ext-link>, <ext-link ext-link-type="uri" xlink:href="https://www.ncbi.nlm.nih.gov/nuccore/PP719188" xlink:type="simple">PP719188</ext-link></named-content>; occurrenceID: <named-content xmlns:xlink="http://www.w3.org/1999/xlink" content-type="dwc:occurrenceID" xlink:type="simple">6776C362-B2F0-5C41-9E0F-14C6D66A1A28</named-content>; <bold>Taxon:</bold> scientificName: <named-content xmlns:xlink="http://www.w3.org/1999/xlink" content-type="dwc:scientificName" xlink:type="simple"><italic><tp:taxon-name><tp:taxon-name-part taxon-name-part-type="genus" reg="Bathynomus">Bathynomus</tp:taxon-name-part><tp:taxon-name-part taxon-name-part-type="species" reg="paracelensis">paracelensis</tp:taxon-name-part></tp:taxon-name></italic></named-content>; kingdom: <named-content xmlns:xlink="http://www.w3.org/1999/xlink" content-type="dwc:kingdom" xlink:type="simple"><tp:taxon-name><tp:taxon-name-part taxon-name-part-type="kingdom">Animalia</tp:taxon-name-part></tp:taxon-name></named-content>; phylum: <named-content xmlns:xlink="http://www.w3.org/1999/xlink" content-type="dwc:phylum" xlink:type="simple"><tp:taxon-name><tp:taxon-name-part taxon-name-part-type="phylum">Arthropoda</tp:taxon-name-part></tp:taxon-name></named-content>; class: <named-content xmlns:xlink="http://www.w3.org/1999/xlink" content-type="dwc:class" xlink:type="simple"><tp:taxon-name><tp:taxon-name-part taxon-name-part-type="class">Malacostraca</tp:taxon-name-part></tp:taxon-name></named-content>; order: <named-content xmlns:xlink="http://www.w3.org/1999/xlink" content-type="dwc:order" xlink:type="simple"><tp:taxon-name><tp:taxon-name-part taxon-name-part-type="order">Isopoda</tp:taxon-name-part></tp:taxon-name></named-content>; family: <named-content xmlns:xlink="http://www.w3.org/1999/xlink" content-type="dwc:family" xlink:type="simple"><tp:taxon-name><tp:taxon-name-part taxon-name-part-type="family">Cirolanidae</tp:taxon-name-part></tp:taxon-name></named-content>; genus: <named-content xmlns:xlink="http://www.w3.org/1999/xlink" content-type="dwc:genus" xlink:type="simple"><tp:taxon-name><tp:taxon-name-part taxon-name-part-type="genus">Bathynomus</tp:taxon-name-part></tp:taxon-name></named-content>; <bold>Location:</bold> waterBody: <named-content xmlns:xlink="http://www.w3.org/1999/xlink" content-type="dwc:waterBody" xlink:type="simple">South China Sea</named-content>; islandGroup: <named-content xmlns:xlink="http://www.w3.org/1999/xlink" content-type="dwc:islandGroup" xlink:type="simple">Paracel Islands</named-content>; island: <named-content xmlns:xlink="http://www.w3.org/1999/xlink" content-type="dwc:island" xlink:type="simple">Paracel Island</named-content>; country: <named-content xmlns:xlink="http://www.w3.org/1999/xlink" content-type="dwc:country" xlink:type="simple">Taiwan</named-content>; countryCode: <named-content xmlns:xlink="http://www.w3.org/1999/xlink" content-type="dwc:countryCode" xlink:type="simple">Taiwan/TW</named-content>; county: <named-content xmlns:xlink="http://www.w3.org/1999/xlink" content-type="dwc:county" xlink:type="simple">Taiwan</named-content>; verbatimDepth: <named-content xmlns:xlink="http://www.w3.org/1999/xlink" content-type="dwc:verbatimDepth" xlink:type="simple">300-550 m</named-content>; minimumDepthInMeters: <named-content xmlns:xlink="http://www.w3.org/1999/xlink" content-type="dwc:minimumDepthInMeters" xlink:type="simple">300</named-content>; maximumDepthInMeters: <named-content xmlns:xlink="http://www.w3.org/1999/xlink" content-type="dwc:maximumDepthInMeters" xlink:type="simple">550</named-content>; verbatimLatitude: <named-content xmlns:xlink="http://www.w3.org/1999/xlink" content-type="dwc:verbatimLatitude" xlink:type="simple">19.08333N</named-content>; verbatimLongitude: <named-content xmlns:xlink="http://www.w3.org/1999/xlink" content-type="dwc:verbatimLongitude" xlink:type="simple">115.25E</named-content>; <bold>Identification:</bold> identifiedBy: <named-content xmlns:xlink="http://www.w3.org/1999/xlink" content-type="dwc:identifiedBy" xlink:type="simple">Ming-Chih Huang</named-content>; <bold>Geological context:</bold> earliestEraOrLowestErathem: <named-content xmlns:xlink="http://www.w3.org/1999/xlink" content-type="dwc:earliestEraOrLowestErathem" xlink:type="simple">miocene</named-content>; <bold>Event:</bold> eventDate: <named-content xmlns:xlink="http://www.w3.org/1999/xlink" content-type="dwc:eventDate" xlink:type="simple">2023-1-28</named-content>; startDayOfYear: <named-content xmlns:xlink="http://www.w3.org/1999/xlink" content-type="dwc:startDayOfYear" xlink:type="simple">2023</named-content>; year: <named-content xmlns:xlink="http://www.w3.org/1999/xlink" content-type="dwc:year" xlink:type="simple">2023</named-content>; month: <named-content xmlns:xlink="http://www.w3.org/1999/xlink" content-type="dwc:month" xlink:type="simple">1</named-content>; day: <named-content xmlns:xlink="http://www.w3.org/1999/xlink" content-type="dwc:day" xlink:type="simple">28</named-content>; habitat: <named-content xmlns:xlink="http://www.w3.org/1999/xlink" content-type="dwc:habitat" xlink:type="simple">continental slope</named-content>; <bold>Record Level:</bold> type: <named-content xmlns:xlink="http://www.w3.org/1999/xlink" content-type="dwc:type" xlink:type="simple">PhysicalObject</named-content>; modified: <named-content xmlns:xlink="http://www.w3.org/1999/xlink" content-type="dwc:modified" xlink:type="simple">2023-01-28</named-content>; language: <named-content xmlns:xlink="http://www.w3.org/1999/xlink" content-type="dwc:language" xlink:type="simple">en</named-content>; rightsHolder: <named-content xmlns:xlink="http://www.w3.org/1999/xlink" content-type="dwc:rightsHolder" xlink:type="simple">National Museum of Marine Biology, Checheng, Taiwan</named-content>; accessRights: <named-content xmlns:xlink="http://www.w3.org/1999/xlink" content-type="dwc:accessRights" xlink:type="simple">not-for-profit use only</named-content>; bibliographicCitation: <named-content xmlns:xlink="http://www.w3.org/1999/xlink" content-type="dwc:bibliographicCitation" xlink:type="simple"><italic><tp:taxon-name><tp:taxon-name-part taxon-name-part-type="genus" reg="Bathynomus">Bathynomus</tp:taxon-name-part><tp:taxon-name-part taxon-name-part-type="species" reg="paracelensis">paracelensis</tp:taxon-name-part></tp:taxon-name></italic> (NMMB-CD006302) for a specimen</named-content>; institutionCode: <named-content xmlns:xlink="http://www.w3.org/1999/xlink" content-type="dwc:institutionCode" xlink:type="simple">National Museum of Marine Biology (NMMB)</named-content>; basisOfRecord: <named-content xmlns:xlink="http://www.w3.org/1999/xlink" content-type="dwc:basisOfRecord" xlink:type="simple">PreservedSpecimen</named-content></p></list-item></list></tp:treatment-sec><tp:treatment-sec sec-type="Description"><title>Description</title><p><bold>Ovum and samples</bold> Two ovigerous individuals (NMMB-CD006299-006302). Ovum 12-15 mm in diameter (Fig. <xref ref-type="fig" rid="F12339371">1</xref>), slightly oval, transparent to white, without a hard shell and the soft membrane gelatinous. Some samples may be incomplete due to bottom trawl capture. The right pereonites 5-6 of NMMB-CD006299 are incomplete, the head of NMMB-CD006301 is cracked and the shapes of NMMB-CD006300 and NMMB-CD006302 are complete; see Table 1 for detailed data.</p><p><bold>Female holotype</bold> (singular numbers NMMB-CD006300, NCBI Accession No. <ext-link xmlns:xlink="http://www.w3.org/1999/xlink" ext-link-type="uri" xlink:href="https://www.ncbi.nlm.nih.gov/nuccore/PP715922" xlink:type="simple">PP715922</ext-link> for <italic>COI</italic>, Fig. <xref ref-type="fig" rid="F12339371">1</xref> and Fig. <xref ref-type="fig" rid="F12339375">2</xref>A). Body sub-parallel, coarsely punctate, without sculpting (Fig. <xref ref-type="fig" rid="F12339375">2</xref>A), total length (220 mm) approximately 2.2 times as long as maximal width (101 mm) (Fig. <xref ref-type="fig" rid="F12339371">1</xref> and Fig. <xref ref-type="fig" rid="F12339375">2</xref>A). Cephalon (Fig. <xref ref-type="fig" rid="F12339377">3</xref>A) without rostral process; eyes lateral, not visible in dorsal view (Fig. <xref ref-type="fig" rid="F12339375">2</xref>B and E). Head with ridge above eyes discontinuous (Fig. <xref ref-type="fig" rid="F12339375">2</xref>B). Frontal lamina triangular, obscured in ventral view, joining cephalon, separating antennular bases; clypeus sessile, with prominent longitudinal carina, ventral margins almost straight, dorsally triangular (Fig. <xref ref-type="fig" rid="F12339375">2</xref>C); clypeal region distal margin slightly concave; lateral margins parallel; apex narrowly round; apex angle obtuse (about 105 degrees).</p><p>Antennula peduncle 4-articulate (Fig. <xref ref-type="fig" rid="F12339379">4</xref>F), with a tiny lobe at the end of peduncular article 3 (Fig. <xref ref-type="fig" rid="F12339379">4</xref>F, lobe); articles 1 and 2 articulated; article 2 as long as article 1; articles 3 and 4 almost as long as combined lengths of articles 1 and 2; peduncle articles 1-3 almost equal in length; flagellum longer than peduncle, multi-articulate, of approximately 30 articles. Antenna peduncle 4-articulate (Fig. <xref ref-type="fig" rid="F12339379">4</xref>H), article 4 three times as long as wide, 1.2 times as long as article 3; article 2 the same length as article 1 (Fig. <xref ref-type="fig" rid="F12339379">4</xref>H); flagellum longer than peduncle and extending to the end of pleonite 2 (Fig. <xref ref-type="fig" rid="F12339375">2</xref>D and Fig. <xref ref-type="fig" rid="F12339377">3</xref>A), each section of flagellum article is longer than articles of antennula, composed of approximately 60 articles.</p><p>Mandibles (Fig. <xref ref-type="fig" rid="F12339383">6</xref>D), symmetrical. Incisor process of the mandible with 3 prominent black keratinised teeth on anterolateral margin (Fig. <xref ref-type="fig" rid="F12339383">6</xref>C); palp 3-articulate, not reaching to incisor margin (Fig. 6C). Maxilla with long setae (Fig. 6E); lateral lobe with 11 keratinised spines, 2 small individual RS, 4 RS on medial lobe (Figs. 6E and F). Maxilliped palp (Figs. 6A and B) articles broad, wider than their articulating junctions, terminal article triangular, maxilliped endite cylindrical, with rounded distal end; medial margin provided with 5 coupling hooks.</p><p>Pereonite 1 distinctly longer than other pereonites, all coxae visible in dorsal view, all with oblique carina. Coxa of pereonite 7 distally broadened and slightly curved posteriorly (Fig. <xref ref-type="fig" rid="F12339375">2</xref>A, Fig. <xref ref-type="fig" rid="F12339377">3</xref>A and E).</p><p>Pereopod 1 basis 3.2 times as long as greatest width; ischium 0.43 times as long as basis, bearing 2 posteroproximal RS and 1 RS on posterodistal margin; merus with 7 short RS on anterodistal angle, proximal row of 3 RS on posterolateral margin; carpus inferior distal margin with 3 RS; propodus approximately 2.3 times as long as maximal width, posterior margin with 5 RS (Fig. <xref ref-type="fig" rid="F12339379">4</xref>A), dactylus 0.52 times as long as propodus. Pereopod 2 (Fig. <xref ref-type="fig" rid="F12339379">4</xref>B) ischium with 2 RS each on posterior and posterodistal margins; merus with 10 short RS on anterodistal angle, posteromedial margin with 3 RS in proximal row and 3 RS in distal row: propodus approximately 2.2 times as long as maximal width, with 4 RS on posterior margin (Fig. <xref ref-type="fig" rid="F12339379">4</xref>B). Pereopods 3 with anterodistal margin of merus strongly produced. Pereopods 4-6 similar, becoming progressively longer towards the posterior; Pereopod 4 intermediate between Pereopod 3 and Pereopod 5. Pereopod 6 similar to pereopod 7. Pereopod 7 (Fig. <xref ref-type="fig" rid="F12339379">4</xref>D) basis 3.8 times as long as greatest width, superior margin convex, inferior margin with 5 palmate setae; ischium 0.58 times as long as basis, superior distal angle with 8 RS, inferior distal angle with 6 RS; merus 0.65 as long as ischium, 1.4 times as long as wide, superior distal angle with 13 RS, inferior distal angle with 8 RS; carpus 0.75 as long as ischium, 1.2 times as long as wide, inferior margin with 2 RS, superior distal angle with 10 RS, inferior distal angle with 11 RS; propodus 0.95 as long as ischium, 4.75 times as long as wide, inferior margin with 4 RS (as 1 + 2 + 1), superior distal angle with 1 RS, inferior distal angle with 6 RS; dactylus 0.42 as long as propodus.</p><p>Oostegites arising from proximal parts of pereopods 1-6 (coxae) (Fig. <xref ref-type="fig" rid="F12339379">4</xref>E).</p><p>Pleon (88 mm) approximately 43% of body length (220 mm) (Fig. <xref ref-type="fig" rid="F12339375">2</xref>A and Fig. <xref ref-type="fig" rid="F12339377">3</xref>A). Pleon as wide as pereon (Fig. <xref ref-type="fig" rid="F12339371">1</xref> and Fig. <xref ref-type="fig" rid="F12339375">2</xref>A); pleonite 1 with lateral margins not produced; pleonite 2 with lateral margins produced, posterolateral angles of pleonites 3–4 reaching to almost same level posteriorly (Fig. <xref ref-type="fig" rid="F12339375">2</xref>A and Fig. <xref ref-type="fig" rid="F12339377">3</xref>A). Pleonite 3 not extending beyond pleonite 5 (Fig. <xref ref-type="fig" rid="F12339377">3</xref>A). Posterolateral angle of pleonites 3 and 4 extending to pleonite 5 posterior margin (Fig. <xref ref-type="fig" rid="F12339375">2</xref>A and Fig. <xref ref-type="fig" rid="F12339377">3</xref>A).</p><p>Pleopods (Fig. <xref ref-type="fig" rid="F12339377">3</xref>E and Fig. <xref ref-type="fig" rid="F12339381">5</xref>A-D) with respiratory branchiae on dorsal and ventral surfaces of all endopods, except only ventrally on pleopod 1. Pleopods translucent, granular-surfaced film (Fig. <xref ref-type="fig" rid="F12339381">5</xref>). Pleopod 1 (Fig. <xref ref-type="fig" rid="F12339381">5</xref>A and B) exopod 1.86 times as long as wide, lateral margin straight, distally vast rounded, mesial margin strongly convex; endopod 1.52 times as long as vast, distally broadly rounded, lateral margin sinuate. Pleopod 2 (Fig. <xref ref-type="fig" rid="F12339381">5</xref>C and D) slightly small than pleopod 1 appearing subtriangular.</p><p>Uropodal rami not extending beyond pleotelson (Fig. <xref ref-type="fig" rid="F12339375">2</xref>A and Fig. <xref ref-type="fig" rid="F12339377">3</xref>B), peduncle with 2 ventrolateral RS: exopod and endopod with sinuate lateral and distal margins; exopod lateral margin sinuate, setal fringe of medium length (approximately 65%), with 4 RS, mesial margin straight (Fig. <xref ref-type="fig" rid="F12339377">3</xref>C and D), distomesial margin rounded, distal margins with 4 RS, distolateral angle slightly produced, subacute; endopod lateral margin sinuate, with 3 RS, mesial margin straight (Fig. <xref ref-type="fig" rid="F12339377">3</xref>C and D), distomedial angle rounded, distal margin slightly sinuate, with 9 RS, distolateral corner slightly produced, subacute (Fig. <xref ref-type="fig" rid="F12339375">2</xref>A, Fig. <xref ref-type="fig" rid="F12339377">3</xref>C and D). Pleotelson (43 mm) approximately 20% of body length, approximately 0.52 as long as wide, dorsal surface granular, with median carina; posterior margin with 11 stout, almost straight spines, plus 2 small lateral spines, others subequal, central spine not bifid; marginal setae present between spines (Fig. <xref ref-type="fig" rid="F12339375">2</xref>A and E).</p></tp:treatment-sec><tp:treatment-sec sec-type="Diagnosis"><title>Diagnosis</title><p>Body shape sub-parallel (Fig. <xref ref-type="fig" rid="F12339371">1</xref> and Fig. <xref ref-type="fig" rid="F12339375">2</xref>A), body size medium, clypeus apex narrowly round, clypeus apex obtuse angle (Fig. <xref ref-type="fig" rid="F12339375">2</xref>C), five of maxilliped endite coupling (Fig. <xref ref-type="fig" rid="F12339383">6</xref>A and B), 11 of maxillula keratinised spine (Fig. <xref ref-type="fig" rid="F12339383">6</xref>E and F), 12 or 13 almost straight pleotelson spines (Fig. <xref ref-type="fig" rid="F12339375">2</xref>A, E and Fig. <xref ref-type="fig" rid="F12339377">3</xref>B), uropodal endopod distolateral corner slightly produced, subacute (Fig. <xref ref-type="fig" rid="F12339377">3</xref>B, C and D), uropodal exopod distolateral corner slightly produced, subacute (Fig. <xref ref-type="fig" rid="F12339377">3</xref>B, C and D), RS of uropodal endopod distributed near distomedial corner (Fig. <xref ref-type="fig" rid="F12339377">3</xref>B, C and D)</p><sec sec-type="Note"><title>Note</title><p>The difference between <italic><tp:taxon-name><tp:taxon-name-part taxon-name-part-type="genus" reg="Bathynomus">B.</tp:taxon-name-part><tp:taxon-name-part taxon-name-part-type="species" reg="paracelensis">paracelensis</tp:taxon-name-part></tp:taxon-name></italic> sp. nov. and <italic><tp:taxon-name><tp:taxon-name-part taxon-name-part-type="genus" reg="Bathynomus">B.</tp:taxon-name-part><tp:taxon-name-part taxon-name-part-type="species" reg="jamesi">jamesi</tp:taxon-name-part></tp:taxon-name></italic> includes body length (average 220 mm vs. 323 mm, Table <xref ref-type="table" rid="T12647634">3</xref>), body shape (sub-parallel vs. ovate), clypeus lateral margins (parallel vs. concave), number of maxillula keratinised spine (11 vs. 9) and pleotelson spines shape (almost straight vs. upwardly curved). In <italic><tp:taxon-name><tp:taxon-name-part taxon-name-part-type="genus" reg="Bathynomus">B.</tp:taxon-name-part><tp:taxon-name-part taxon-name-part-type="species" reg="paracelensis">paracelensis</tp:taxon-name-part></tp:taxon-name></italic> sp. nov. uropodal endopod, the anterolateral margin ends in a small tooth and the distal margin is convex. In <italic><tp:taxon-name><tp:taxon-name-part taxon-name-part-type="genus" reg="Bathynomus">B.</tp:taxon-name-part><tp:taxon-name-part taxon-name-part-type="species" reg="jamesi">jamesi</tp:taxon-name-part></tp:taxon-name></italic>, the anterolateral margin ends at a right angle and the distal margin is truncated.</p><p>The differences between <italic><tp:taxon-name><tp:taxon-name-part taxon-name-part-type="genus" reg="Bathynomus">B.</tp:taxon-name-part><tp:taxon-name-part taxon-name-part-type="species" reg="paracelensis">paracelensis</tp:taxon-name-part></tp:taxon-name></italic> sp. nov. and <italic><tp:taxon-name><tp:taxon-name-part taxon-name-part-type="genus" reg="Bathynomus">B.</tp:taxon-name-part><tp:taxon-name-part taxon-name-part-type="species" reg="vaderi">vaderi</tp:taxon-name-part></tp:taxon-name></italic> include body length (average 220 mm vs. 279 mm), body shape (sub-parallel vs. ovate), clypeus apex shape (narrowly round vs. narrowly subacute), clypeus apex angle (obtuse angle vs. acute angle), number of maxilliped endite coupling hooks (5 vs. 4), number of maxillula keratinised spines (11 vs. 9) and pleotelson spines shape (almost straight vs. upwardly curved).</p><p>In <italic><tp:taxon-name><tp:taxon-name-part taxon-name-part-type="genus" reg="Bathynomus">B.</tp:taxon-name-part><tp:taxon-name-part taxon-name-part-type="species" reg="paracelensis">paracelensis</tp:taxon-name-part></tp:taxon-name></italic> sp. nov. uropodal endopod, RS is mainly distributed in the distomedial margin of the endopod distal margin, with little or no RS distribution distolateral (Fig. <xref ref-type="fig" rid="F12339377">3</xref>C and D). This differs from <italic><tp:taxon-name><tp:taxon-name-part taxon-name-part-type="genus" reg="Bathynomus">B.</tp:taxon-name-part><tp:taxon-name-part taxon-name-part-type="species" reg="jamesi">jamesi</tp:taxon-name-part></tp:taxon-name></italic> or <italic><tp:taxon-name><tp:taxon-name-part taxon-name-part-type="genus" reg="Bathynomus">B.</tp:taxon-name-part><tp:taxon-name-part taxon-name-part-type="species" reg="vaderi">vaderi</tp:taxon-name-part></tp:taxon-name></italic>, where RS is evenly distributed in the endopod distal margin. However, this phenomenon does not exist in exopod. In addition, <italic><tp:taxon-name><tp:taxon-name-part taxon-name-part-type="genus" reg="Bathynomus">B.</tp:taxon-name-part><tp:taxon-name-part taxon-name-part-type="species" reg="paracelensis">paracelensis</tp:taxon-name-part></tp:taxon-name></italic> sp. nov. is darker than <italic><tp:taxon-name><tp:taxon-name-part taxon-name-part-type="genus" reg="Bathynomus">B.</tp:taxon-name-part><tp:taxon-name-part taxon-name-part-type="species" reg="jamesi">jamesi</tp:taxon-name-part></tp:taxon-name></italic> and <italic><tp:taxon-name><tp:taxon-name-part taxon-name-part-type="genus" reg="Bathynomus">B.</tp:taxon-name-part><tp:taxon-name-part taxon-name-part-type="species" reg="vaderi">vaderi</tp:taxon-name-part></tp:taxon-name></italic> and closer to <italic><tp:taxon-name><tp:taxon-name-part taxon-name-part-type="genus" reg="Bathynomus">B.</tp:taxon-name-part><tp:taxon-name-part taxon-name-part-type="species" reg="doederleini">doederleini</tp:taxon-name-part></tp:taxon-name></italic> in body colour.</p></sec><sec sec-type="Variation"><title>Variation</title><p>Specimens (NMMB-CD006299-006302): variation appears in body length/width ratio (2.16-2.26), pleotelsonic length/width ratio (0.51-0.62) and number of pleotelsonic spines (12 or 13) (Table <xref ref-type="table" rid="T12339391">1</xref>). The smallest body length/width ratio is NMMB-CD006301 (2.16). On the other hand, NMMB-CD006299 with the largest (2.26). The pleotelsonic length/width ratio is also different, with NMMB-CD006299 being the largest at 0.62 and NMMB-CD006300 being the smallest at 0.51. Most of the number of pleotelsonic spines is 13, but for NMMB-CD006301, it is 12 (Table 1).</p></sec><sec sec-type="Molecular biology"><title>Molecular biology</title><p>Amplified PCR products of 518 bp from <italic>COI</italic> and 508 bp from 16S rRNA, respectively, were obtained for the <italic>COI</italic> and 16S rRNA nucleotide sequences of four specimens <italic><tp:taxon-name><tp:taxon-name-part taxon-name-part-type="genus" reg="Bathynomus">B.</tp:taxon-name-part><tp:taxon-name-part taxon-name-part-type="species" reg="paracelensis">paracelensis</tp:taxon-name-part></tp:taxon-name></italic> sp. nov. (NMMB-CD006299-006302), respectively (Fig. <xref ref-type="fig" rid="F12339385">7</xref>, Fig. <xref ref-type="fig" rid="F12339387">8</xref> and Table <xref ref-type="table" rid="T12339391">1</xref>). The results of <italic>COI</italic> and 16S rRNA alignments showed that samples collected from the Paracel Islands are various from <italic><tp:taxon-name><tp:taxon-name-part taxon-name-part-type="genus" reg="Bathynomus">B.</tp:taxon-name-part><tp:taxon-name-part taxon-name-part-type="species" reg="jamesi">jamesi</tp:taxon-name-part></tp:taxon-name></italic> and <italic><tp:taxon-name><tp:taxon-name-part taxon-name-part-type="genus" reg="Bathynomus">B.</tp:taxon-name-part><tp:taxon-name-part taxon-name-part-type="species" reg="doederleini">doederleini</tp:taxon-name-part></tp:taxon-name></italic> (Fig. <xref ref-type="fig" rid="F12339385">7</xref> and Fig. <xref ref-type="fig" rid="F12339387">8</xref>). The sequence data have been submitted to DDBJ/EMBL/GenBank on 28 April 2024 (New Paracel <italic><tp:taxon-name><tp:taxon-name-part taxon-name-part-type="genus" reg="Bathynomus">Bathynomus</tp:taxon-name-part></tp:taxon-name></italic> (NPB), Accession Nos. <ext-link xmlns:xlink="http://www.w3.org/1999/xlink" ext-link-type="uri" xlink:href="https://www.ncbi.nlm.nih.gov/nuccore/PP715921" xlink:type="simple">PP715921</ext-link> (NPB1, NMMB-CD006299), <ext-link xmlns:xlink="http://www.w3.org/1999/xlink" ext-link-type="uri" xlink:href="https://www.ncbi.nlm.nih.gov/nuccore/PP715922" xlink:type="simple">PP715922</ext-link> (NPB2, NMMB006300), <ext-link xmlns:xlink="http://www.w3.org/1999/xlink" ext-link-type="uri" xlink:href="https://www.ncbi.nlm.nih.gov/nuccore/PP715923" xlink:type="simple">PP715923</ext-link> (NPB3, NMMB-CD006301) and <ext-link xmlns:xlink="http://www.w3.org/1999/xlink" ext-link-type="uri" xlink:href="https://www.ncbi.nlm.nih.gov/nuccore/PP715924" xlink:type="simple">PP715924</ext-link> (NPB4, NMMB-CD006302) for <italic>COI</italic> and <ext-link xmlns:xlink="http://www.w3.org/1999/xlink" ext-link-type="uri" xlink:href="https://www.ncbi.nlm.nih.gov/nuccore/PP719187" xlink:type="simple">PP719187</ext-link> (NPB1, NMMB-CD006299), <ext-link xmlns:xlink="http://www.w3.org/1999/xlink" ext-link-type="uri" xlink:href="https://www.ncbi.nlm.nih.gov/nuccore/PP719190" xlink:type="simple">PP719190</ext-link> (NPB2, NMMB-CD006300), <ext-link xmlns:xlink="http://www.w3.org/1999/xlink" ext-link-type="uri" xlink:href="https://www.ncbi.nlm.nih.gov/nuccore/PP719189" xlink:type="simple">PP719189</ext-link> (NPB3, NMMB-CD006301) and <ext-link xmlns:xlink="http://www.w3.org/1999/xlink" ext-link-type="uri" xlink:href="https://www.ncbi.nlm.nih.gov/nuccore/PP719188" xlink:type="simple">PP719188</ext-link> (NPB4, NMMB-CD006302) for 16S rRNA. The four individuals are identical in the analysed 518-bp <italic>COI</italic> gene sequences (Fig. <xref ref-type="fig" rid="F12339385">7</xref>) and 508 bp (Fig. <xref ref-type="fig" rid="F12339387">8</xref>, only 345 bp are shown). The <italic>COI</italic> sequences of the four individuals are all the same. On the other hand, 16S rRNA sequences also show a high degree of identity, with only one base pair variation in the 508-bp 16S rRNA gene sequences. This base pair variation exists in sample NMMB-CD006299 at position ca. 270 G &gt; A (<ext-link xmlns:xlink="http://www.w3.org/1999/xlink" ext-link-type="uri" xlink:href="https://www.ncbi.nlm.nih.gov/nuccore/PP719187" xlink:type="simple">PP719187</ext-link>) (Fig. <xref ref-type="fig" rid="F12339387">8</xref>).</p><p>The <italic>COI</italic>s sequence of all <italic><tp:taxon-name><tp:taxon-name-part taxon-name-part-type="genus" reg="Bathynomus">Bathynomus</tp:taxon-name-part></tp:taxon-name></italic> species currently submitted in the NCBI database is used for DNA sequence comparison. Species include <italic><tp:taxon-name><tp:taxon-name-part taxon-name-part-type="genus" reg="Bathynomus">B.</tp:taxon-name-part><tp:taxon-name-part taxon-name-part-type="species" reg="kensleyi">kensleyi</tp:taxon-name-part></tp:taxon-name></italic> (<ext-link xmlns:xlink="http://www.w3.org/1999/xlink" ext-link-type="uri" xlink:href="https://www.ncbi.nlm.nih.gov/nuccore/MZ723938" xlink:type="simple">MZ723938</ext-link>), <italic><tp:taxon-name><tp:taxon-name-part taxon-name-part-type="genus" reg="Bathynomus">B.</tp:taxon-name-part><tp:taxon-name-part taxon-name-part-type="species" reg="jamesi">jamesi</tp:taxon-name-part></tp:taxon-name></italic> (<ext-link xmlns:xlink="http://www.w3.org/1999/xlink" ext-link-type="uri" xlink:href="https://www.ncbi.nlm.nih.gov/nuccore/KX417647" xlink:type="simple">KX417647</ext-link>), <italic><tp:taxon-name><tp:taxon-name-part taxon-name-part-type="genus" reg="Bathynomus">B.</tp:taxon-name-part><tp:taxon-name-part taxon-name-part-type="species" reg="yucatanensis">yucatanensis</tp:taxon-name-part></tp:taxon-name></italic> (<ext-link xmlns:xlink="http://www.w3.org/1999/xlink" ext-link-type="uri" xlink:href="https://www.ncbi.nlm.nih.gov/nuccore/MZ354630" xlink:type="simple">MZ354630</ext-link>), <italic><tp:taxon-name><tp:taxon-name-part taxon-name-part-type="genus" reg="Bathynomus">B.</tp:taxon-name-part><tp:taxon-name-part taxon-name-part-type="species" reg="giganteus">giganteus</tp:taxon-name-part></tp:taxon-name></italic> (<ext-link xmlns:xlink="http://www.w3.org/1999/xlink" ext-link-type="uri" xlink:href="https://www.ncbi.nlm.nih.gov/nuccore/MG229639" xlink:type="simple">MG229639</ext-link>), <italic><tp:taxon-name><tp:taxon-name-part taxon-name-part-type="genus" reg="Bathynomus">B.</tp:taxon-name-part><tp:taxon-name-part taxon-name-part-type="species" reg="maxeyorum">maxeyorum</tp:taxon-name-part></tp:taxon-name></italic> (<ext-link xmlns:xlink="http://www.w3.org/1999/xlink" ext-link-type="uri" xlink:href="https://www.ncbi.nlm.nih.gov/nuccore/KT963292" xlink:type="simple">KT963292</ext-link>), <italic><tp:taxon-name><tp:taxon-name-part taxon-name-part-type="genus" reg="Bathynomus">B.</tp:taxon-name-part><tp:taxon-name-part taxon-name-part-type="species" reg="kapala">kapala</tp:taxon-name-part></tp:taxon-name></italic> (<ext-link xmlns:xlink="http://www.w3.org/1999/xlink" ext-link-type="uri" xlink:href="https://www.ncbi.nlm.nih.gov/nuccore/OQ970652" xlink:type="simple">OQ970652</ext-link>), and <italic><tp:taxon-name><tp:taxon-name-part taxon-name-part-type="genus" reg="Bathynomus">B.</tp:taxon-name-part><tp:taxon-name-part taxon-name-part-type="species" reg="doederleini">doederleini</tp:taxon-name-part></tp:taxon-name></italic> (<ext-link xmlns:xlink="http://www.w3.org/1999/xlink" ext-link-type="uri" xlink:href="https://www.ncbi.nlm.nih.gov/nuccore/MZ723938" xlink:type="simple">MZ723938</ext-link>). The comparison results show that the differences between <italic><tp:taxon-name><tp:taxon-name-part taxon-name-part-type="genus" reg="Bathynomus">B.</tp:taxon-name-part><tp:taxon-name-part taxon-name-part-type="species" reg="paracelensis">paracelensis</tp:taxon-name-part></tp:taxon-name></italic> sp. nov. and other species are as follows: <italic><tp:taxon-name><tp:taxon-name-part taxon-name-part-type="genus" reg="Bathynomus">B.</tp:taxon-name-part><tp:taxon-name-part taxon-name-part-type="species" reg="kensleyi">kensleyi</tp:taxon-name-part></tp:taxon-name></italic> (65 bases different, base different ratios 12.5%), <italic><tp:taxon-name><tp:taxon-name-part taxon-name-part-type="genus" reg="Bathynomus">B.</tp:taxon-name-part><tp:taxon-name-part taxon-name-part-type="species" reg="jamesi">jamesi</tp:taxon-name-part></tp:taxon-name></italic> (70, 13.5%), <italic><tp:taxon-name><tp:taxon-name-part taxon-name-part-type="genus" reg="Bathynomus">B.</tp:taxon-name-part><tp:taxon-name-part taxon-name-part-type="species" reg="yucatanensis">yucatanensis</tp:taxon-name-part></tp:taxon-name></italic> (74, 14.3%), <italic><tp:taxon-name><tp:taxon-name-part taxon-name-part-type="genus" reg="Bathynomus">B.</tp:taxon-name-part><tp:taxon-name-part taxon-name-part-type="species" reg="giganteus">giganteus</tp:taxon-name-part></tp:taxon-name></italic> (66, 12.7%), <italic><tp:taxon-name><tp:taxon-name-part taxon-name-part-type="genus" reg="Bathynomus">B.</tp:taxon-name-part><tp:taxon-name-part taxon-name-part-type="species" reg="maxeyorum">maxeyorum</tp:taxon-name-part></tp:taxon-name></italic> (75, 14.5%), <italic><tp:taxon-name><tp:taxon-name-part taxon-name-part-type="genus" reg="Bathynomus">B.</tp:taxon-name-part><tp:taxon-name-part taxon-name-part-type="species" reg="kapala">kapala</tp:taxon-name-part></tp:taxon-name></italic> (89, 17.2%) and <italic><tp:taxon-name><tp:taxon-name-part taxon-name-part-type="genus" reg="Bathynomus">B.</tp:taxon-name-part><tp:taxon-name-part taxon-name-part-type="species" reg="doederleini">doederleini</tp:taxon-name-part></tp:taxon-name></italic> (101, 19.5%). It can be seen from the base that there are different ratios of more than 12.5%, indicating that it may not be the same species.</p><p>On the other hand, 16S rRNA sequences (345 bp) are also compared. Results with a high rate of variation can be obtained (Fig. <xref ref-type="fig" rid="F12339387">8</xref>). The comparison results show that the differences between <italic><tp:taxon-name><tp:taxon-name-part taxon-name-part-type="genus" reg="Bathynomus">B.</tp:taxon-name-part><tp:taxon-name-part taxon-name-part-type="species" reg="paracelensis">paracelensis</tp:taxon-name-part></tp:taxon-name></italic> sp. nov. and other species are as follows: <italic><tp:taxon-name><tp:taxon-name-part taxon-name-part-type="genus" reg="Bathynomus">B.</tp:taxon-name-part><tp:taxon-name-part taxon-name-part-type="species" reg="kensleyi">kensleyi</tp:taxon-name-part></tp:taxon-name></italic> (37, 10.7%), <italic><tp:taxon-name><tp:taxon-name-part taxon-name-part-type="genus" reg="Bathynomus">B.</tp:taxon-name-part><tp:taxon-name-part taxon-name-part-type="species" reg="jamesi">jamesi</tp:taxon-name-part></tp:taxon-name></italic> (32, 9.3%), <italic><tp:taxon-name><tp:taxon-name-part taxon-name-part-type="genus" reg="Bathynomus">B.</tp:taxon-name-part><tp:taxon-name-part taxon-name-part-type="species" reg="yucatanensis">yucatanensis</tp:taxon-name-part></tp:taxon-name></italic> (34, 9.9%), <italic><tp:taxon-name><tp:taxon-name-part taxon-name-part-type="genus" reg="Bathynomus">B.</tp:taxon-name-part><tp:taxon-name-part taxon-name-part-type="species" reg="giganteus">giganteus</tp:taxon-name-part></tp:taxon-name></italic> (31, 9.0%), <italic><tp:taxon-name><tp:taxon-name-part taxon-name-part-type="genus" reg="Bathynomus">B.</tp:taxon-name-part><tp:taxon-name-part taxon-name-part-type="species" reg="kapala">kapala</tp:taxon-name-part></tp:taxon-name></italic> (55, 15.9%) and <italic><tp:taxon-name><tp:taxon-name-part taxon-name-part-type="genus" reg="Bathynomus">B.</tp:taxon-name-part><tp:taxon-name-part taxon-name-part-type="species" reg="doederleini">doederleini</tp:taxon-name-part></tp:taxon-name></italic> (55, 15.9%).</p><p>After <italic>COI</italic> and 16S rRNA sequencing and comparison with an NCBI databank, the results confirmed that four specimens were all new sequences and the sequences do not exist in the NCBI database.</p></sec></tp:treatment-sec><tp:treatment-sec sec-type="Etymology"><title>Etymology</title><p>The epithet is an adjective derived from the name of the nearest island to the point of collection, the Paracel Islands. The Japanese name: Seisagusokumushi.</p></tp:treatment-sec><tp:treatment-sec sec-type="Distribution"><title>Distribution</title><p>The samples were captured in the South China Sea and the closest island is Paracel Island.</p></tp:treatment-sec><tp:treatment-sec sec-type="Taxon discussion"><title>Taxon discussion</title><p>The clypeus of <italic><tp:taxon-name><tp:taxon-name-part taxon-name-part-type="genus" reg="Bathynomus">Bathynomus</tp:taxon-name-part></tp:taxon-name></italic> is polymorphic, including lateral margins that are parallel or concave, distal margins that are straight or concave and an apex shape and angle. <italic><tp:taxon-name><tp:taxon-name-part taxon-name-part-type="genus" reg="Bathynomus">B.</tp:taxon-name-part><tp:taxon-name-part taxon-name-part-type="species" reg="paracelensis">paracelensis</tp:taxon-name-part></tp:taxon-name></italic> sp. nov. exhibits an obtuse angle in the apex (about 105 degrees) (Fig. <xref ref-type="fig" rid="F12339375">2</xref>C is very different from the acute angle in <italic><tp:taxon-name><tp:taxon-name-part taxon-name-part-type="genus" reg="Bathynomus">B.</tp:taxon-name-part><tp:taxon-name-part taxon-name-part-type="species" reg="vaderi">vaderi</tp:taxon-name-part></tp:taxon-name></italic> (about 70 degrees) (<xref ref-type="bibr" rid="B12646555">Ng et al. (2025)</xref>, figs. 5C and 6C). In addition, there is also a difference in whether the ends of the lateral margins on both sides are sharp. It is sharp in <italic><tp:taxon-name><tp:taxon-name-part taxon-name-part-type="genus" reg="Bathynomus">B.</tp:taxon-name-part><tp:taxon-name-part taxon-name-part-type="species" reg="vaderi">vaderi</tp:taxon-name-part></tp:taxon-name></italic> (<xref ref-type="bibr" rid="B12646555">Ng et al. 2025</xref>), but not in <italic><tp:taxon-name><tp:taxon-name-part taxon-name-part-type="genus" reg="Bathynomus">B.</tp:taxon-name-part><tp:taxon-name-part taxon-name-part-type="species" reg="paracelensis">paracelensis</tp:taxon-name-part></tp:taxon-name></italic> sp. nov. and <italic><tp:taxon-name><tp:taxon-name-part taxon-name-part-type="genus" reg="Bathynomus">B.</tp:taxon-name-part><tp:taxon-name-part taxon-name-part-type="species" reg="jamesi">jamesi</tp:taxon-name-part></tp:taxon-name></italic>. The clypeus distal margin appears serrated in <italic><tp:taxon-name><tp:taxon-name-part taxon-name-part-type="genus" reg="Bathynomus">B.</tp:taxon-name-part><tp:taxon-name-part taxon-name-part-type="species" reg="paracelensis">paracelensis</tp:taxon-name-part></tp:taxon-name></italic> sp. nov., while <italic><tp:taxon-name><tp:taxon-name-part taxon-name-part-type="genus" reg="Bathynomus">B.</tp:taxon-name-part><tp:taxon-name-part taxon-name-part-type="species" reg="jamesi">jamesi</tp:taxon-name-part></tp:taxon-name></italic> appears smooth and <italic><tp:taxon-name><tp:taxon-name-part taxon-name-part-type="genus" reg="Bathynomus">B.</tp:taxon-name-part><tp:taxon-name-part taxon-name-part-type="species" reg="vaderi">vaderi</tp:taxon-name-part></tp:taxon-name></italic> has a few serrated margins.</p><p>Uropodal endopod differences can be found between <italic><tp:taxon-name><tp:taxon-name-part taxon-name-part-type="genus" reg="Bathynomus">B.</tp:taxon-name-part><tp:taxon-name-part taxon-name-part-type="species" reg="paracelensis">paracelensis</tp:taxon-name-part></tp:taxon-name></italic> sp. nov. and <italic><tp:taxon-name><tp:taxon-name-part taxon-name-part-type="genus" reg="Bathynomus">B.</tp:taxon-name-part><tp:taxon-name-part taxon-name-part-type="species" reg="jamsei">jamsei</tp:taxon-name-part></tp:taxon-name></italic>. In <italic><tp:taxon-name><tp:taxon-name-part taxon-name-part-type="genus" reg="Bathynomus">B.</tp:taxon-name-part><tp:taxon-name-part taxon-name-part-type="species" reg="paracelensis">paracelensis</tp:taxon-name-part></tp:taxon-name></italic> sp. nov., the anterolateral margin ends in a slight tooth and the distal margin is convex (Fig. <xref ref-type="fig" rid="F12339377">3</xref>B, C and D). In <italic><tp:taxon-name><tp:taxon-name-part taxon-name-part-type="genus" reg="Bathynomus">B.</tp:taxon-name-part><tp:taxon-name-part taxon-name-part-type="species" reg="jamesi">jamesi</tp:taxon-name-part></tp:taxon-name></italic>, the anterolateral margin ends at a right angle and the distal margin truncates (<xref ref-type="bibr" rid="B12338595">Huang et al. (2022)</xref>, figs. 4d and e).</p><p>The distribution of RS in the uropodal endopod distal margin is also very special, unlike the distribution of <italic><tp:taxon-name><tp:taxon-name-part taxon-name-part-type="genus" reg="Bathynomus">B.</tp:taxon-name-part><tp:taxon-name-part taxon-name-part-type="species" reg="jamesi">jamesi</tp:taxon-name-part></tp:taxon-name></italic> (<xref ref-type="bibr" rid="B12338595">Huang et al. (2022)</xref>, figs. 4d and e) and <italic><tp:taxon-name><tp:taxon-name-part taxon-name-part-type="genus" reg="Bathynomus">B.</tp:taxon-name-part><tp:taxon-name-part taxon-name-part-type="species" reg="vaderi">vaderi</tp:taxon-name-part></tp:taxon-name></italic> (<xref ref-type="bibr" rid="B12646555">Ng et al. (2025)</xref>, figs. 8d and e). <italic><tp:taxon-name><tp:taxon-name-part taxon-name-part-type="genus" reg="Bathynomus">B.</tp:taxon-name-part><tp:taxon-name-part taxon-name-part-type="species" reg="paracelensis">paracelensis</tp:taxon-name-part></tp:taxon-name></italic> sp. nov. is distributed near the distomedial corner (Fig. <xref ref-type="fig" rid="F12339377">3</xref>C and D).</p><p>Pleotelson spines are straight or upwardly curved. <xref ref-type="bibr" rid="B12338622">Lowry and Dempsey (2006)</xref> recorded that only <italic><tp:taxon-name><tp:taxon-name-part taxon-name-part-type="genus" reg="Bathynomus">B.</tp:taxon-name-part><tp:taxon-name-part taxon-name-part-type="species" reg="kensleyi">kensleyi</tp:taxon-name-part></tp:taxon-name></italic> and <italic><tp:taxon-name><tp:taxon-name-part taxon-name-part-type="genus" reg="Bathynomus">B.</tp:taxon-name-part><tp:taxon-name-part taxon-name-part-type="species" reg="lowryi">lowryi</tp:taxon-name-part></tp:taxon-name></italic> have upward curves, but now <italic><tp:taxon-name><tp:taxon-name-part taxon-name-part-type="genus" reg="Bathynomus">B.</tp:taxon-name-part><tp:taxon-name-part taxon-name-part-type="species" reg="jamesi">jamesi</tp:taxon-name-part></tp:taxon-name></italic> (<xref ref-type="bibr" rid="B12338595">Huang et al. 2022</xref>) and <italic><tp:taxon-name><tp:taxon-name-part taxon-name-part-type="genus" reg="Bathynomus">B.</tp:taxon-name-part><tp:taxon-name-part taxon-name-part-type="species" reg="vaderi">vaderi</tp:taxon-name-part></tp:taxon-name></italic> (<xref ref-type="bibr" rid="B12646555">Ng et al. 2025</xref>) have been added. Pleotelson spines in <italic><tp:taxon-name><tp:taxon-name-part taxon-name-part-type="genus" reg="Bathynomus">B.</tp:taxon-name-part><tp:taxon-name-part taxon-name-part-type="species" reg="paracelensis">paracelensis</tp:taxon-name-part></tp:taxon-name></italic> sp. nov. are slightly upwardly curved, but not as much as in <italic><tp:taxon-name><tp:taxon-name-part taxon-name-part-type="genus" reg="Bathynomus">B.</tp:taxon-name-part><tp:taxon-name-part taxon-name-part-type="species" reg="jamesi">jamesi</tp:taxon-name-part></tp:taxon-name></italic> and <italic><tp:taxon-name><tp:taxon-name-part taxon-name-part-type="genus" reg="Bathynomus">B.</tp:taxon-name-part><tp:taxon-name-part taxon-name-part-type="species" reg="vaderi">vaderi</tp:taxon-name-part></tp:taxon-name></italic> (Fig. <xref ref-type="fig" rid="F12339375">2</xref>E).</p><p>In <italic><tp:taxon-name><tp:taxon-name-part taxon-name-part-type="genus" reg="Bathynomus">B.</tp:taxon-name-part><tp:taxon-name-part taxon-name-part-type="species" reg="doederleini">doederleini</tp:taxon-name-part></tp:taxon-name></italic> and <italic><tp:taxon-name><tp:taxon-name-part taxon-name-part-type="genus" reg="Bathynomus">B.</tp:taxon-name-part><tp:taxon-name-part taxon-name-part-type="species" reg="affinis">affinis</tp:taxon-name-part></tp:taxon-name></italic>, the number of maxilulla lateral lobe with 11 keratinised spines (<xref ref-type="bibr" rid="B12339440">Shih (1972)</xref>, figs. 3 and 4). However, the maxilulla spines of <italic><tp:taxon-name><tp:taxon-name-part taxon-name-part-type="genus" reg="Bathynomus">B.</tp:taxon-name-part><tp:taxon-name-part taxon-name-part-type="species" reg="jamesi">jamesi</tp:taxon-name-part></tp:taxon-name></italic> are only nine (Huang et al. (2022), fig. 7e).</p><p>The number of maxilulla spines is also one of the classified items. The earliest classification of maxilulla spine was <italic><tp:taxon-name><tp:taxon-name-part taxon-name-part-type="genus" reg="Bathynomus">B.</tp:taxon-name-part><tp:taxon-name-part taxon-name-part-type="species" reg="decemspinosus">decemspinosus</tp:taxon-name-part></tp:taxon-name></italic> (<xref ref-type="bibr" rid="B12339440">Shih 1972</xref>) and its scientific name is the number of maxilulla spines. In <italic><tp:taxon-name><tp:taxon-name-part taxon-name-part-type="genus" reg="Bathynomus">B.</tp:taxon-name-part><tp:taxon-name-part taxon-name-part-type="species" reg="paracelensis">paracelensis</tp:taxon-name-part></tp:taxon-name></italic> sp. nov., the number of maxilulla lateral lobes is with 11 keratinised spines (Fig. <xref ref-type="fig" rid="F12339383">6</xref>E and F), but in <italic><tp:taxon-name><tp:taxon-name-part taxon-name-part-type="genus" reg="Bathynomus">B.</tp:taxon-name-part><tp:taxon-name-part taxon-name-part-type="species" reg="vaderi">vaderi</tp:taxon-name-part></tp:taxon-name></italic>, there are only nine (<xref ref-type="bibr" rid="B12646555">Ng et al. 2025</xref>, fig. 7e). The number of maxilliped endite coupling hooks also differs in <italic><tp:taxon-name><tp:taxon-name-part taxon-name-part-type="genus" reg="Bathynomus">Bathynomus</tp:taxon-name-part></tp:taxon-name></italic> species, with five in <italic><tp:taxon-name><tp:taxon-name-part taxon-name-part-type="genus" reg="Bathynomus">B.</tp:taxon-name-part><tp:taxon-name-part taxon-name-part-type="species" reg="paracelensis">paracelensis</tp:taxon-name-part></tp:taxon-name></italic> sp. nov. (Fig. <xref ref-type="fig" rid="F12339383">6</xref>A and B). <italic><tp:taxon-name><tp:taxon-name-part taxon-name-part-type="genus" reg="Bathynomus">B.</tp:taxon-name-part><tp:taxon-name-part taxon-name-part-type="species" reg="jamesi">jamesi</tp:taxon-name-part></tp:taxon-name></italic> also has five roots (<xref ref-type="bibr" rid="B12338595">Huang et al. (2022)</xref>, fig. 7b), but in <italic><tp:taxon-name><tp:taxon-name-part taxon-name-part-type="genus" reg="Bathynomus">B.</tp:taxon-name-part><tp:taxon-name-part taxon-name-part-type="species" reg="vaderi">vaderi</tp:taxon-name-part></tp:taxon-name></italic>, there are only four (<xref ref-type="bibr" rid="B12646555">Ng et al. (2025)</xref>, fig. 7b).</p></tp:treatment-sec><tp:treatment-sec><!--Section generated to contain objects referenced in tp:taxon-treatment.--><fig id="F12339371" position="float" orientation="portrait"><object-id xmlns:xlink="http://www.w3.org/1999/xlink" content-type="arpha" xlink:type="simple">DCB90A39-1BF4-543B-982B-16F95F7BD8A3</object-id><object-id xmlns:xlink="http://www.w3.org/1999/xlink" content-type="doi" xlink:type="simple">10.3897/BDJ.13.e144238.figure1</object-id><label>Figure 1.</label><caption><p>Holotype of <italic><tp:taxon-name><tp:taxon-name-part taxon-name-part-type="genus" reg="Bathynomus">Bathynomus</tp:taxon-name-part><tp:taxon-name-part taxon-name-part-type="species" reg="paracelensis">paracelensis</tp:taxon-name-part></tp:taxon-name></italic> sp. nov. (female, voucher singular: NMMB-CD006300, 220 mm. The South China Sea, the water of Paracel Island (19.0833 N, 115.25 E), coll. Ming-Chih Huang, 28 January 2023). <bold>A</bold> dorsal view, the lower right corner is an ovum, slightly oval and about 12-15 mm in diameter; <bold>B</bold> ventral view. Scale bars: 1 cm.</p></caption><graphic xmlns:xlink="http://www.w3.org/1999/xlink" xlink:href="bdj-13-e144238-g001.jpg" position="float" id="oo_1194773.jpg" orientation="portrait" xlink:type="simple"><uri content-type="original_file" xlink:type="simple">https://binary.pensoft.net/fig/1194773</uri></graphic></fig><fig id="F12339375" position="float" orientation="portrait"><object-id xmlns:xlink="http://www.w3.org/1999/xlink" content-type="arpha" xlink:type="simple">47DC305B-4BC4-533F-AFB7-C109AB525A78</object-id><object-id xmlns:xlink="http://www.w3.org/1999/xlink" content-type="doi" xlink:type="simple">10.3897/BDJ.13.e144238.figure2</object-id><label>Figure 2.</label><caption><p><italic><tp:taxon-name><tp:taxon-name-part taxon-name-part-type="genus" reg="Bathynomus">Bathynomus</tp:taxon-name-part><tp:taxon-name-part taxon-name-part-type="species" reg="paracelensis">paracelensis</tp:taxon-name-part></tp:taxon-name></italic> sp. nov. holotype female (NMMB-CD006300). <bold>A</bold> dorsal view; <bold>B</bold> cephalon, anterior view; <bold>C</bold> clypeal region; <bold>D</bold> body, lateral view; <bold>E</bold> pleotelson, lateral view. Scale bars: 1 cm.</p></caption><graphic xmlns:xlink="http://www.w3.org/1999/xlink" xlink:href="bdj-13-e144238-g002.jpg" position="float" id="oo_1288148.jpg" orientation="portrait" xlink:type="simple"><uri content-type="original_file" xlink:type="simple">https://binary.pensoft.net/fig/1288148</uri></graphic></fig><fig id="F12339377" position="float" orientation="portrait"><object-id xmlns:xlink="http://www.w3.org/1999/xlink" content-type="arpha" xlink:type="simple">95347196-FA47-53E1-AF02-B611D83E91EE</object-id><object-id xmlns:xlink="http://www.w3.org/1999/xlink" content-type="doi" xlink:type="simple">10.3897/BDJ.13.e144238.figure3</object-id><label>Figure 3.</label><caption><p><italic><tp:taxon-name><tp:taxon-name-part taxon-name-part-type="genus" reg="Bathynomus">Bathynomus</tp:taxon-name-part><tp:taxon-name-part taxon-name-part-type="species" reg="paracelensis">paracelensis</tp:taxon-name-part></tp:taxon-name></italic> sp. nov. holotype female (NMMB-CD006300). <bold>A</bold> body lateral view; <bold>B</bold> uropod open view; <bold>C</bold> uropod dorsal view; <bold>D</bold> uropod ventral view; <bold>E</bold> pleotelson ventral view. Scale bars: 1 cm.</p></caption><graphic xmlns:xlink="http://www.w3.org/1999/xlink" xlink:href="bdj-13-e144238-g003.jpg" position="float" id="oo_1288147.jpg" orientation="portrait" xlink:type="simple"><uri content-type="original_file" xlink:type="simple">https://binary.pensoft.net/fig/1288147</uri></graphic></fig><fig id="F12339379" position="float" orientation="portrait"><object-id xmlns:xlink="http://www.w3.org/1999/xlink" content-type="arpha" xlink:type="simple">B7C90F13-2A01-5A96-AEEB-CB181DC751E1</object-id><object-id xmlns:xlink="http://www.w3.org/1999/xlink" content-type="doi" xlink:type="simple">10.3897/BDJ.13.e144238.figure4</object-id><label>Figure 4.</label><caption><p><italic><tp:taxon-name><tp:taxon-name-part taxon-name-part-type="genus" reg="Bathynomus">Bathynomus</tp:taxon-name-part><tp:taxon-name-part taxon-name-part-type="species" reg="paracelensis">paracelensis</tp:taxon-name-part></tp:taxon-name></italic> sp. nov. (NMMB-CD006300). <bold>A</bold> pereopod 1, mesial view; <bold>B</bold> pereopod 2, mesial view; <bold>C</bold> pereopod 2 merus, posterolateral margin; <bold>D</bold> pereopod 7; <bold>E</bold> oostegite of pereopod 2; <bold>F</bold> antennula; <bold>G</bold>, <bold>H</bold> region of antennal peduncle articles. Scale bars: A, B, D-H, 1 cm, C, 0.5 cm.</p></caption><graphic xmlns:xlink="http://www.w3.org/1999/xlink" xlink:href="bdj-13-e144238-g004.jpg" position="float" id="oo_1288122.jpg" orientation="portrait" xlink:type="simple"><uri content-type="original_file" xlink:type="simple">https://binary.pensoft.net/fig/1288122</uri></graphic></fig><fig id="F12339383" position="float" orientation="portrait"><object-id xmlns:xlink="http://www.w3.org/1999/xlink" content-type="arpha" xlink:type="simple">3D38A973-EAB8-5FF2-A01D-B586C036A551</object-id><object-id xmlns:xlink="http://www.w3.org/1999/xlink" content-type="doi" xlink:type="simple">10.3897/BDJ.13.e144238.figure6</object-id><label>Figure 6.</label><caption><p><italic><tp:taxon-name><tp:taxon-name-part taxon-name-part-type="genus" reg="Bathynomus">Bathynomus</tp:taxon-name-part><tp:taxon-name-part taxon-name-part-type="species" reg="paracelensis">paracelensis</tp:taxon-name-part></tp:taxon-name></italic> sp. nov. (NMMB-CD006300) mouth parts. <bold>A</bold> right maxilliped palp (ventral); <bold>B</bold> right maxilliped palp (dorsal); <bold>C</bold> right maxilla; <bold>D</bold> right mandible; <bold>E</bold> lateral lobe of right maxilla; <bold>F</bold> medial view of right maxilla. Scale bars: 1 cm.</p></caption><graphic xmlns:xlink="http://www.w3.org/1999/xlink" xlink:href="bdj-13-e144238-g006.jpg" position="float" id="oo_1288119.jpg" orientation="portrait" xlink:type="simple"><uri content-type="original_file" xlink:type="simple">https://binary.pensoft.net/fig/1288119</uri></graphic></fig><fig id="F12339381" position="float" orientation="portrait"><object-id xmlns:xlink="http://www.w3.org/1999/xlink" content-type="arpha" xlink:type="simple">75B656FE-2E16-5BB7-8311-7726955F9027</object-id><object-id xmlns:xlink="http://www.w3.org/1999/xlink" content-type="doi" xlink:type="simple">10.3897/BDJ.13.e144238.figure5</object-id><label>Figure 5.</label><caption><p><italic><tp:taxon-name><tp:taxon-name-part taxon-name-part-type="genus" reg="Bathynomus">Bathynomus</tp:taxon-name-part><tp:taxon-name-part taxon-name-part-type="species" reg="paracelensis">paracelensis</tp:taxon-name-part></tp:taxon-name></italic> sp. nov. (NMMB-CD006300). <bold>A</bold> pleopod 1, ventral view; <bold>B</bold> pleopod 1, dorsal view; <bold>C</bold> pleopod 2, ventral view, <bold>D</bold> pleopod 2, dorsal view. Scale bars: 1 cm.</p></caption><graphic xmlns:xlink="http://www.w3.org/1999/xlink" xlink:href="bdj-13-e144238-g005.jpg" position="float" id="oo_1194777.jpg" orientation="portrait" xlink:type="simple"><uri content-type="original_file" xlink:type="simple">https://binary.pensoft.net/fig/1194777</uri></graphic></fig><table-wrap id="T12647634" position="float" orientation="portrait"><label>Table 3.</label><caption><p>Comparison of morphological and ecological characters amongst <italic><tp:taxon-name><tp:taxon-name-part taxon-name-part-type="genus" reg="Bathynomus">Bathynomus</tp:taxon-name-part></tp:taxon-name></italic> in the North East Pacific.</p></caption><table rules="all" border="0"><tbody><tr><td rowspan="1" colspan="1">Species</td><td rowspan="1" colspan="1"><tp:taxon-name><tp:taxon-name-part taxon-name-part-type="genus" reg="Bathynomus">B.</tp:taxon-name-part><tp:taxon-name-part taxon-name-part-type="species" reg="paracelensis">paracelensis</tp:taxon-name-part></tp:taxon-name> sp. nov.</td><td rowspan="1" colspan="1"><tp:taxon-name><tp:taxon-name-part taxon-name-part-type="genus" reg="Bathynomus">B.</tp:taxon-name-part><tp:taxon-name-part taxon-name-part-type="species" reg="jamesi">jamesi</tp:taxon-name-part></tp:taxon-name>*</td><td rowspan="1" colspan="1"><tp:taxon-name><tp:taxon-name-part taxon-name-part-type="genus" reg="Bathynomus">B.</tp:taxon-name-part><tp:taxon-name-part taxon-name-part-type="species" reg="vaderi">vaderi</tp:taxon-name-part></tp:taxon-name>**</td><td rowspan="1" colspan="1"><tp:taxon-name><tp:taxon-name-part taxon-name-part-type="genus" reg="Bathynomus">B.</tp:taxon-name-part><tp:taxon-name-part taxon-name-part-type="species" reg="doederleini">doederleini</tp:taxon-name-part></tp:taxon-name>***</td></tr><tr><td rowspan="1" colspan="1">Giant or Supergiant</td><td rowspan="1" colspan="1">Supergiant</td><td rowspan="1" colspan="1">Supergiant</td><td rowspan="1" colspan="1">Supergiant</td><td rowspan="1" colspan="1">Gaint</td></tr><tr><td rowspan="1" colspan="1">Body shape</td><td rowspan="1" colspan="1">Sub-parallel</td><td rowspan="1" colspan="1">Ovate</td><td rowspan="1" colspan="1">Ovate</td><td rowspan="1" colspan="1">No recorded</td></tr><tr><td rowspan="1" colspan="1">Body average length (sample size)</td><td rowspan="1" colspan="1">220 mm (n=4)</td><td rowspan="1" colspan="1">323 mm (n=10)</td><td rowspan="1" colspan="1">279 mm (n=6)</td><td rowspan="1" colspan="1">133 mm (n=1)</td></tr><tr><td rowspan="1" colspan="1">Body length/ width ratio</td><td rowspan="1" colspan="1">2.16-2.26</td><td rowspan="1" colspan="1">2.2-2.4</td><td rowspan="1" colspan="1">1.9</td><td rowspan="1" colspan="1">3</td></tr><tr><td rowspan="1" colspan="1">Body color</td><td rowspan="1" colspan="1">Brown pattern</td><td rowspan="1" colspan="1">Dark-yellowish-grey</td><td rowspan="1" colspan="1">Light purple (from photo)</td><td rowspan="1" colspan="1">Blood red</td></tr><tr><td rowspan="1" colspan="1">Clypeus: lateral margins</td><td rowspan="1" colspan="1">Parallel</td><td rowspan="1" colspan="1">Concave</td><td rowspan="1" colspan="1">Parallel</td><td rowspan="1" colspan="1">Concave</td></tr><tr><td rowspan="1" colspan="1">Clypeus: distal margin</td><td rowspan="1" colspan="1">Slightly concave</td><td rowspan="1" colspan="1">Slightly concave</td><td rowspan="1" colspan="1">Slightly concave</td><td rowspan="1" colspan="1">Straight</td></tr><tr><td rowspan="1" colspan="1">Clypeus: apex shape</td><td rowspan="1" colspan="1">Narrowly round</td><td rowspan="1" colspan="1">Narrowly round</td><td rowspan="1" colspan="1">Narrowly subacute</td><td rowspan="1" colspan="1">Wide round</td></tr><tr><td rowspan="1" colspan="1">Clypeus: apex angle (degrees)</td><td rowspan="1" colspan="1">105</td><td rowspan="1" colspan="1">95</td><td rowspan="1" colspan="1">70</td><td rowspan="1" colspan="1">65</td></tr><tr><td rowspan="1" colspan="1">Head ridge above eyes</td><td rowspan="1" colspan="1">Discontinuous</td><td rowspan="1" colspan="1">Discontinuous</td><td rowspan="1" colspan="1">Discontinuous</td><td rowspan="1" colspan="1">Discontinuous</td></tr><tr><td rowspan="1" colspan="1">Maxilliped endite coupling hook number</td><td rowspan="1" colspan="1">5</td><td rowspan="1" colspan="1">5</td><td rowspan="1" colspan="1">4</td><td rowspan="1" colspan="1">5</td></tr><tr><td rowspan="1" colspan="1">Maxillula keratinised spine number</td><td rowspan="1" colspan="1">11</td><td rowspan="1" colspan="1">9</td><td rowspan="1" colspan="1">9</td><td rowspan="1" colspan="1">11</td></tr><tr><td rowspan="1" colspan="1">Antennal flagellum reach</td><td rowspan="1" colspan="1">Pereonite 2</td><td rowspan="1" colspan="1">Pereonite 2</td><td rowspan="1" colspan="1">Pereonite 2</td><td rowspan="1" colspan="1">Pereonite 3</td></tr><tr><td rowspan="1" colspan="1">Lateral margin of pereonite: color</td><td rowspan="1" colspan="1">White</td><td rowspan="1" colspan="1">Yellow or Beige</td><td rowspan="1" colspan="1">Cream yellow</td><td rowspan="1" colspan="1">No recorded</td></tr><tr><td rowspan="1" colspan="1">Pereopod 7: shape of distal part of coxa</td><td rowspan="1" colspan="1">Distally narrowed</td><td rowspan="1" colspan="1">Distally broadened</td><td rowspan="1" colspan="1">Distally narrowed</td><td rowspan="1" colspan="1">No recorded</td></tr><tr><td rowspan="1" colspan="1">Pleotelson length/width ratio</td><td rowspan="1" colspan="1">0.51-0.62</td><td rowspan="1" colspan="1">0.6</td><td rowspan="1" colspan="1">0.6</td><td rowspan="1" colspan="1">0.9</td></tr><tr><td rowspan="1" colspan="1">Pleotelson spines: number</td><td rowspan="1" colspan="1">12 or 13</td><td rowspan="1" colspan="1">11 or 13</td><td rowspan="1" colspan="1">11+2</td><td rowspan="1" colspan="1">5 (occasionally 7)</td></tr><tr><td rowspan="1" colspan="1">Pleotelson spines: shape</td><td rowspan="1" colspan="1">Almost Straight</td><td rowspan="1" colspan="1">Upwardly curved</td><td rowspan="1" colspan="1">Upwardly curved</td><td rowspan="1" colspan="1">Straight</td></tr><tr><td rowspan="1" colspan="1">Pleotelson central spines: shape</td><td rowspan="1" colspan="1">Simple</td><td rowspan="1" colspan="1">Simple</td><td rowspan="1" colspan="1">Simple</td><td rowspan="1" colspan="1">Simple</td></tr><tr><td rowspan="1" colspan="1">Uropodal endopod: RS in distal margin</td><td rowspan="1" colspan="1">Near distomedial corner</td><td rowspan="1" colspan="1">Average</td><td rowspan="1" colspan="1">Average</td><td rowspan="1" colspan="1">Average</td></tr><tr><td rowspan="1" colspan="1">Uropodal endopod: distolateral corner</td><td rowspan="1" colspan="1">Slightly produced</td><td rowspan="1" colspan="1">Slightly produced</td><td rowspan="1" colspan="1">Produced</td><td rowspan="1" colspan="1">Produced</td></tr><tr><td rowspan="1" colspan="1">Uropodal endopod: distolateral corner</td><td rowspan="1" colspan="1">Subacute</td><td rowspan="1" colspan="1">Subacute</td><td rowspan="1" colspan="1">Acute</td><td rowspan="1" colspan="1">Subacute</td></tr><tr><td rowspan="1" colspan="1">Uropodal exopod: distolateral corner</td><td rowspan="1" colspan="1">Slightly produced</td><td rowspan="1" colspan="1">Produced</td><td rowspan="1" colspan="1">Produced</td><td rowspan="1" colspan="1">Slightly produced</td></tr><tr><td rowspan="1" colspan="1">Uropodal exopod: distolateral corner</td><td rowspan="1" colspan="1">Subacute</td><td rowspan="1" colspan="1">Subacute</td><td rowspan="1" colspan="1">Acute</td><td rowspan="1" colspan="1">Acute</td></tr><tr><td rowspan="1" colspan="1">Habitat depth</td><td rowspan="1" colspan="1">300-550m</td><td rowspan="1" colspan="1">420–550 m</td><td rowspan="1" colspan="1">depth not known</td><td rowspan="1" colspan="1">100-600m</td></tr><tr><td rowspan="1" colspan="1">Distribution</td><td rowspan="1" colspan="1">South China Sea, Paracel</td><td rowspan="1" colspan="1">South China Sea, Pratas</td><td rowspan="1" colspan="1">Offshore of Quy Nhơn City</td><td rowspan="1" colspan="1">All western Pacific Ocean</td></tr><tr><td rowspan="1" colspan="3">*Huang et al., 2022, **Ng et al., 2025, ***Lowry and Dempsey 2006; Shih 1972.</td><td rowspan="1" colspan="1"/><td rowspan="1" colspan="1"/></tr></tbody></table></table-wrap><table-wrap id="T12339391" position="float" orientation="portrait"><label>Table 1.</label><caption><p>Morphological characteristics vary, and the National Center for Biotechnology Information numbers of four <italic><tp:taxon-name><tp:taxon-name-part taxon-name-part-type="genus" reg="Bathynomus">Bathynomus</tp:taxon-name-part><tp:taxon-name-part taxon-name-part-type="species" reg="paracelensis">paracelensis</tp:taxon-name-part></tp:taxon-name></italic> sp. nov. TL: total length, CL: cephalic length, PL: pleotelson length, PW: pleotelson width, Ant 2: antenna 2 flagellum extending to pereonite.</p></caption><table rules="all" border="0"><tbody><tr><td rowspan="1" colspan="1">NMMB-CD00</td><td rowspan="1" colspan="1">TL (mm)</td><td rowspan="1" colspan="1">CL (mm)</td><td rowspan="1" colspan="1">TL/CL</td><td rowspan="1" colspan="1">PL (mm)</td><td rowspan="1" colspan="1">PW (mm)</td><td rowspan="1" colspan="1">PL/PW</td><td rowspan="1" colspan="1">Ant 2</td><td rowspan="1" colspan="1">Weight (g)</td><td rowspan="1" colspan="1">Spine Num</td><td rowspan="1" colspan="1"><italic>COI</italic> (NCBI)</td><td rowspan="1" colspan="1">16S rRNA</td></tr><tr><td rowspan="1" colspan="1">6299</td><td rowspan="1" colspan="1">226</td><td rowspan="1" colspan="1">100</td><td rowspan="1" colspan="1">2.26</td><td rowspan="1" colspan="1">52</td><td rowspan="1" colspan="1">84</td><td rowspan="1" colspan="1">0.62</td><td rowspan="1" colspan="1">P2</td><td rowspan="1" colspan="1">325</td><td rowspan="1" colspan="1">13</td><td rowspan="1" colspan="1">
              <ext-link xmlns:xlink="http://www.w3.org/1999/xlink" ext-link-type="uri" xlink:href="https://www.ncbi.nlm.nih.gov/nuccore/PP715921" xlink:type="simple">PP715921</ext-link>
            </td><td rowspan="1" colspan="1">
              <ext-link xmlns:xlink="http://www.w3.org/1999/xlink" ext-link-type="uri" xlink:href="https://www.ncbi.nlm.nih.gov/nuccore/PP719187" xlink:type="simple">PP719187</ext-link>
            </td></tr><tr><td rowspan="1" colspan="1">6300</td><td rowspan="1" colspan="1">224</td><td rowspan="1" colspan="1">101</td><td rowspan="1" colspan="1">2.22</td><td rowspan="1" colspan="1">42</td><td rowspan="1" colspan="1">82</td><td rowspan="1" colspan="1">0.51</td><td rowspan="1" colspan="1">P2</td><td rowspan="1" colspan="1">237</td><td rowspan="1" colspan="1">13</td><td rowspan="1" colspan="1">
              <ext-link xmlns:xlink="http://www.w3.org/1999/xlink" ext-link-type="uri" xlink:href="https://www.ncbi.nlm.nih.gov/nuccore/PP715922" xlink:type="simple">PP715922</ext-link>
            </td><td rowspan="1" colspan="1">
              <ext-link xmlns:xlink="http://www.w3.org/1999/xlink" ext-link-type="uri" xlink:href="https://www.ncbi.nlm.nih.gov/nuccore/PP719190" xlink:type="simple">PP719190</ext-link>
            </td></tr><tr><td rowspan="1" colspan="1">6301</td><td rowspan="1" colspan="1">225</td><td rowspan="1" colspan="1">104</td><td rowspan="1" colspan="1">2.16</td><td rowspan="1" colspan="1">45</td><td rowspan="1" colspan="1">85</td><td rowspan="1" colspan="1">0.53</td><td rowspan="1" colspan="1">P2</td><td rowspan="1" colspan="1">295</td><td rowspan="1" colspan="1">12</td><td rowspan="1" colspan="1">
              <ext-link xmlns:xlink="http://www.w3.org/1999/xlink" ext-link-type="uri" xlink:href="https://www.ncbi.nlm.nih.gov/nuccore/PP715923" xlink:type="simple">PP715923</ext-link>
            </td><td rowspan="1" colspan="1">
              <ext-link xmlns:xlink="http://www.w3.org/1999/xlink" ext-link-type="uri" xlink:href="https://www.ncbi.nlm.nih.gov/nuccore/PP719189" xlink:type="simple">PP719189</ext-link>
            </td></tr><tr><td rowspan="1" colspan="1">6302</td><td rowspan="1" colspan="1">205</td><td rowspan="1" colspan="1">93</td><td rowspan="1" colspan="1">2.20</td><td rowspan="1" colspan="1">44</td><td rowspan="1" colspan="1">75</td><td rowspan="1" colspan="1">0.59</td><td rowspan="1" colspan="1">P2</td><td rowspan="1" colspan="1">361</td><td rowspan="1" colspan="1">13</td><td rowspan="1" colspan="1">
              <ext-link xmlns:xlink="http://www.w3.org/1999/xlink" ext-link-type="uri" xlink:href="https://www.ncbi.nlm.nih.gov/nuccore/PP715924" xlink:type="simple">PP715924</ext-link>
            </td><td rowspan="1" colspan="1">
              <ext-link xmlns:xlink="http://www.w3.org/1999/xlink" ext-link-type="uri" xlink:href="https://www.ncbi.nlm.nih.gov/nuccore/PP719188" xlink:type="simple">PP719188</ext-link>
            </td></tr></tbody></table></table-wrap><fig id="F12339385" position="float" orientation="portrait"><object-id xmlns:xlink="http://www.w3.org/1999/xlink" content-type="arpha" xlink:type="simple">B0D44C8A-3E8B-5C0A-863C-04862714C393</object-id><object-id xmlns:xlink="http://www.w3.org/1999/xlink" content-type="doi" xlink:type="simple">10.3897/BDJ.13.e144238.figure7</object-id><label>Figure 7.</label><caption><p>Alignment of the partial DNA sequence of the cytochrome <italic>c</italic> oxidase I from <italic><tp:taxon-name><tp:taxon-name-part taxon-name-part-type="genus" reg="Bathynomus">Bathynomus</tp:taxon-name-part></tp:taxon-name></italic> spp. There are four <italic><tp:taxon-name><tp:taxon-name-part taxon-name-part-type="genus" reg="Bathynomus">B.</tp:taxon-name-part><tp:taxon-name-part taxon-name-part-type="species" reg="paracelensis">paracelensis</tp:taxon-name-part></tp:taxon-name></italic> sp. nov. (NCBI Accession Nos. <ext-link xmlns:xlink="http://www.w3.org/1999/xlink" ext-link-type="uri" xlink:href="https://www.ncbi.nlm.nih.gov/nuccore/PP716921" xlink:type="simple">PP716921</ext-link>, <ext-link xmlns:xlink="http://www.w3.org/1999/xlink" ext-link-type="uri" xlink:href="https://www.ncbi.nlm.nih.gov/nuccore/PP16922" xlink:type="simple">PP16922</ext-link>, <ext-link xmlns:xlink="http://www.w3.org/1999/xlink" ext-link-type="uri" xlink:href="https://www.ncbi.nlm.nih.gov/nuccore/PP16923" xlink:type="simple">PP16923</ext-link> and <ext-link xmlns:xlink="http://www.w3.org/1999/xlink" ext-link-type="uri" xlink:href="https://www.ncbi.nlm.nih.gov/nuccore/PP16924" xlink:type="simple">PP16924</ext-link>), <italic><tp:taxon-name><tp:taxon-name-part taxon-name-part-type="genus" reg="Bathynomus">B.</tp:taxon-name-part><tp:taxon-name-part taxon-name-part-type="species" reg="kensleyi">kensleyi</tp:taxon-name-part></tp:taxon-name></italic> (<ext-link xmlns:xlink="http://www.w3.org/1999/xlink" ext-link-type="uri" xlink:href="https://www.ncbi.nlm.nih.gov/nuccore/MZ723938" xlink:type="simple">MZ723938</ext-link>), <italic><tp:taxon-name><tp:taxon-name-part taxon-name-part-type="genus" reg="Bathynomus">B.</tp:taxon-name-part><tp:taxon-name-part taxon-name-part-type="species" reg="jamesi">jamesi</tp:taxon-name-part></tp:taxon-name></italic> (<ext-link xmlns:xlink="http://www.w3.org/1999/xlink" ext-link-type="uri" xlink:href="https://www.ncbi.nlm.nih.gov/nuccore/KX417647" xlink:type="simple">KX417647</ext-link>), <italic><tp:taxon-name><tp:taxon-name-part taxon-name-part-type="genus" reg="Bathynomus">B.</tp:taxon-name-part><tp:taxon-name-part taxon-name-part-type="species" reg="yucatanensis">yucatanensis</tp:taxon-name-part></tp:taxon-name></italic> (<ext-link xmlns:xlink="http://www.w3.org/1999/xlink" ext-link-type="uri" xlink:href="https://www.ncbi.nlm.nih.gov/nuccore/MZ354630" xlink:type="simple">MZ354630</ext-link>), <italic><tp:taxon-name><tp:taxon-name-part taxon-name-part-type="genus" reg="Bathynomus">B.</tp:taxon-name-part><tp:taxon-name-part taxon-name-part-type="species" reg="giganteus">giganteus</tp:taxon-name-part></tp:taxon-name></italic> (<ext-link xmlns:xlink="http://www.w3.org/1999/xlink" ext-link-type="uri" xlink:href="https://www.ncbi.nlm.nih.gov/nuccore/MG229639" xlink:type="simple">MG229639</ext-link>), <italic><tp:taxon-name><tp:taxon-name-part taxon-name-part-type="genus" reg="Bathynomus">B.</tp:taxon-name-part><tp:taxon-name-part taxon-name-part-type="species" reg="maxeyorum">maxeyorum</tp:taxon-name-part></tp:taxon-name></italic> (<ext-link xmlns:xlink="http://www.w3.org/1999/xlink" ext-link-type="uri" xlink:href="https://www.ncbi.nlm.nih.gov/nuccore/KT963292" xlink:type="simple">KT963292</ext-link>), <italic><tp:taxon-name><tp:taxon-name-part taxon-name-part-type="genus" reg="Bathynomus">B.</tp:taxon-name-part><tp:taxon-name-part taxon-name-part-type="species" reg="kapala">kapala</tp:taxon-name-part></tp:taxon-name></italic> (<ext-link xmlns:xlink="http://www.w3.org/1999/xlink" ext-link-type="uri" xlink:href="https://www.ncbi.nlm.nih.gov/nuccore/OQ970652" xlink:type="simple">OQ970652</ext-link>) and <italic><tp:taxon-name><tp:taxon-name-part taxon-name-part-type="genus" reg="Bathynomus">B.</tp:taxon-name-part><tp:taxon-name-part taxon-name-part-type="species" reg="doederleini">doederleini</tp:taxon-name-part></tp:taxon-name></italic> (<ext-link xmlns:xlink="http://www.w3.org/1999/xlink" ext-link-type="uri" xlink:href="https://www.ncbi.nlm.nih.gov/nuccore/MZ723938" xlink:type="simple">MZ723938</ext-link>) .</p></caption><graphic xmlns:xlink="http://www.w3.org/1999/xlink" xlink:href="bdj-13-e144238-g007.jpg" position="float" id="oo_1263128.jpg" orientation="portrait" xlink:type="simple"><uri content-type="original_file" xlink:type="simple">https://binary.pensoft.net/fig/1263128</uri></graphic></fig><fig id="F12339387" position="float" orientation="portrait"><object-id xmlns:xlink="http://www.w3.org/1999/xlink" content-type="arpha" xlink:type="simple">7B9F6483-04D7-5C9F-9792-F523987EB2AC</object-id><object-id xmlns:xlink="http://www.w3.org/1999/xlink" content-type="doi" xlink:type="simple">10.3897/BDJ.13.e144238.figure8</object-id><label>Figure 8.</label><caption><p>Alignment of the partial DNA sequence of the 16S rRNA from <italic><tp:taxon-name><tp:taxon-name-part taxon-name-part-type="genus" reg="Bathynomus">Bathynomus</tp:taxon-name-part></tp:taxon-name></italic> spp. There are four <italic><tp:taxon-name><tp:taxon-name-part taxon-name-part-type="genus" reg="Bathynomus">B.</tp:taxon-name-part><tp:taxon-name-part taxon-name-part-type="species" reg="paracelensis">paracelensis</tp:taxon-name-part></tp:taxon-name></italic> sp. nov. (NCBI Accession Nos. <ext-link xmlns:xlink="http://www.w3.org/1999/xlink" ext-link-type="uri" xlink:href="https://www.ncbi.nlm.nih.gov/nuccore/PP719187" xlink:type="simple">PP719187</ext-link>, <ext-link xmlns:xlink="http://www.w3.org/1999/xlink" ext-link-type="uri" xlink:href="https://www.ncbi.nlm.nih.gov/nuccore/PP719188" xlink:type="simple">PP719188</ext-link>, <ext-link xmlns:xlink="http://www.w3.org/1999/xlink" ext-link-type="uri" xlink:href="https://www.ncbi.nlm.nih.gov/nuccore/PP719189" xlink:type="simple">PP719189</ext-link> and <ext-link xmlns:xlink="http://www.w3.org/1999/xlink" ext-link-type="uri" xlink:href="https://www.ncbi.nlm.nih.gov/nuccore/PP719190" xlink:type="simple">PP719190</ext-link>), <italic><tp:taxon-name><tp:taxon-name-part taxon-name-part-type="genus" reg="Bathynomus">B.</tp:taxon-name-part><tp:taxon-name-part taxon-name-part-type="species" reg="kensleyi">kensleyi</tp:taxon-name-part></tp:taxon-name></italic> (<ext-link xmlns:xlink="http://www.w3.org/1999/xlink" ext-link-type="uri" xlink:href="https://www.ncbi.nlm.nih.gov/nuccore/OQ865221" xlink:type="simple">OQ865221</ext-link>), <italic><tp:taxon-name><tp:taxon-name-part taxon-name-part-type="genus" reg="Bathynomus">B.</tp:taxon-name-part><tp:taxon-name-part taxon-name-part-type="species" reg="jamesi">jamesi</tp:taxon-name-part></tp:taxon-name></italic> (<ext-link xmlns:xlink="http://www.w3.org/1999/xlink" ext-link-type="uri" xlink:href="https://www.ncbi.nlm.nih.gov/nuccore/KX417643" xlink:type="simple">KX417643</ext-link>), <italic><tp:taxon-name><tp:taxon-name-part taxon-name-part-type="genus" reg="Bathynomus">B.</tp:taxon-name-part><tp:taxon-name-part taxon-name-part-type="species" reg="yucatanensis">yucatanensis</tp:taxon-name-part></tp:taxon-name></italic> (<ext-link xmlns:xlink="http://www.w3.org/1999/xlink" ext-link-type="uri" xlink:href="https://www.ncbi.nlm.nih.gov/nuccore/MZ042927" xlink:type="simple">MZ042927</ext-link>), <italic><tp:taxon-name><tp:taxon-name-part taxon-name-part-type="genus" reg="Bathynomus">B.</tp:taxon-name-part><tp:taxon-name-part taxon-name-part-type="species" reg="giganteus">giganteus</tp:taxon-name-part></tp:taxon-name></italic> (<ext-link xmlns:xlink="http://www.w3.org/1999/xlink" ext-link-type="uri" xlink:href="https://www.ncbi.nlm.nih.gov/nuccore/MG229479" xlink:type="simple">MG229479</ext-link>), <italic><tp:taxon-name><tp:taxon-name-part taxon-name-part-type="genus" reg="Bathynomus">B.</tp:taxon-name-part><tp:taxon-name-part taxon-name-part-type="species" reg="kapala">kapala</tp:taxon-name-part></tp:taxon-name></italic> (<ext-link xmlns:xlink="http://www.w3.org/1999/xlink" ext-link-type="uri" xlink:href="https://www.ncbi.nlm.nih.gov/nuccore/OQ971406" xlink:type="simple">OQ971406</ext-link>) and <italic><tp:taxon-name><tp:taxon-name-part taxon-name-part-type="genus" reg="Bathynomus">B.</tp:taxon-name-part><tp:taxon-name-part taxon-name-part-type="species" reg="doederleini">doederleini</tp:taxon-name-part></tp:taxon-name></italic> (<ext-link xmlns:xlink="http://www.w3.org/1999/xlink" ext-link-type="uri" xlink:href="https://www.ncbi.nlm.nih.gov/nuccore/MK953514" xlink:type="simple">MK953514</ext-link>).</p></caption><graphic xmlns:xlink="http://www.w3.org/1999/xlink" xlink:href="bdj-13-e144238-g008.jpg" position="float" id="oo_1264964.jpg" orientation="portrait" xlink:type="simple"><uri content-type="original_file" xlink:type="simple">https://binary.pensoft.net/fig/1264964</uri></graphic></fig></tp:treatment-sec><ref-list><ref id="B12646555"><element-citation xmlns:xlink="http://www.w3.org/1999/xlink" publication-type="article" xlink:type="simple"><person-group person-group-type="author"><name name-style="western"><surname>Ng</surname><given-names>Peter K. L.</given-names></name><name name-style="western"><surname>Sidabalok</surname><given-names>Conni M.</given-names></name><name name-style="western"><surname>Nguyen</surname><given-names>Thanh Son</given-names></name></person-group><year>2025</year><article-title>A new species of supergiant <italic><tp:taxon-name><tp:taxon-name-part taxon-name-part-type="genus" reg="Bathynomus">Bathynomus</tp:taxon-name-part></tp:taxon-name></italic> A. Milne-Edwards, 1879 (<tp:taxon-name><tp:taxon-name-part taxon-name-part-type="subphylum">Crustacea</tp:taxon-name-part></tp:taxon-name>, <tp:taxon-name><tp:taxon-name-part taxon-name-part-type="order">Isopoda</tp:taxon-name-part></tp:taxon-name>, <tp:taxon-name><tp:taxon-name-part taxon-name-part-type="family">Cirolanidae</tp:taxon-name-part></tp:taxon-name>) from Vietnam, with notes on the taxonomy of <italic><tp:taxon-name><tp:taxon-name-part taxon-name-part-type="genus" reg="Bathynomus">Bathynomus</tp:taxon-name-part><tp:taxon-name-part taxon-name-part-type="species" reg="jamesi">jamesi</tp:taxon-name-part></tp:taxon-name></italic> Kou, Chen &amp;amp; Li, 2017</article-title><source>ZooKeys</source><volume>1223</volume><fpage>289</fpage><lpage>310</lpage><pub-id pub-id-type="doi">10.3897/zookeys.1223.139335</pub-id></element-citation></ref><ref id="B12338595"><element-citation xmlns:xlink="http://www.w3.org/1999/xlink" publication-type="article" xlink:type="simple"><person-group person-group-type="author"><name name-style="western"><surname>Huang</surname><given-names>Ming Chih</given-names></name><name name-style="western"><surname>Kawai</surname><given-names>Tadashi</given-names></name><name name-style="western"><surname>Bruce</surname><given-names>Niel. L.</given-names></name></person-group><year>2022</year><article-title>A new species of <italic><tp:taxon-name><tp:taxon-name-part taxon-name-part-type="genus" reg="Bathynomus">Bathynomus</tp:taxon-name-part></tp:taxon-name></italic> Milne-Edwards, 1879 (<tp:taxon-name><tp:taxon-name-part taxon-name-part-type="order">Isopoda</tp:taxon-name-part></tp:taxon-name>: <tp:taxon-name><tp:taxon-name-part taxon-name-part-type="family">Cirolanidae</tp:taxon-name-part></tp:taxon-name>) from the southern Gulf of Mexico with a redescription of <italic><tp:taxon-name><tp:taxon-name-part taxon-name-part-type="genus" reg="Bathynomus">Bathynomus</tp:taxon-name-part><tp:taxon-name-part taxon-name-part-type="species" reg="jamesi">jamesi</tp:taxon-name-part></tp:taxon-name></italic> Kou, Chen and Li, 2017 from off Pratas Island, Taiwan</article-title><source>Journal of Natural History</source><volume>56</volume><fpage>885</fpage><lpage>921</lpage><pub-id pub-id-type="doi">10.1080/00222933.2022.2086835</pub-id></element-citation></ref><ref id="B12338622"><element-citation xmlns:xlink="http://www.w3.org/1999/xlink" publication-type="chapter" xlink:type="simple"><person-group person-group-type="author"><name name-style="western"><surname>Lowry</surname><given-names>J. K.</given-names></name><name name-style="western"><surname>Dempsey</surname><given-names>K.</given-names></name></person-group><year>2006</year><chapter-title>The giant deep-sea scavenger genus <italic>Bathynomus</italic> (Crustacea, Isopoda, Cirolanidae) in the Indo-West Pacific Tropical deep-sea benthos 24. Mém Mus Natl Hist Nat</chapter-title><person-group person-group-type="editor"><name name-style="western"><surname>Richer de Forges</surname><given-names>B</given-names></name><name name-style="western"><surname>Justine</surname><given-names>J. L.</given-names></name></person-group><source>Tropical deep-sea benthos</source><volume>24</volume><size units="page">163-193</size></element-citation></ref><ref id="B12339440"><element-citation xmlns:xlink="http://www.w3.org/1999/xlink" publication-type="article" xlink:type="simple"><person-group person-group-type="author"><name name-style="western"><surname>Shih</surname><given-names>C. T.</given-names></name></person-group><year>1972</year><article-title>Note on the giant isopod genus <italic><tp:taxon-name><tp:taxon-name-part taxon-name-part-type="genus" reg="Bathynomus">Bathynomus</tp:taxon-name-part></tp:taxon-name></italic> Milne Edwards, 1879 with description of a new species</article-title><source>Publications of the Seto Marine Biological Laboratory</source><volume>21</volume><issue>1</issue><fpage>31</fpage><lpage>42</lpage><pub-id pub-id-type="doi">10.5134/175798</pub-id></element-citation></ref></ref-list></tp:taxon-treatment>
